# Supplementary material for: A Comparison of Emotionally Stimulated and Conventionally Collected Tears Using Bottom‐Up, Label‐Free Quantitative Proteomic Analysis—A Pilot Study
Source: Proteomics Clin Appl. 2025 Sep 18;20(1):e70023. doi: 10.1002/prca.70023 (PMC12743588; doi:10.1002/prca.70023)
Supplement: Supplementary file 1 — Supporting File 1: prca70023‐sup‐0001‐TablesS1‐S9.xlsx [file PRCA-20-e70023-s002.xlsx]

## Sheet: Descriptions
Data set	Descriptions
Table S1	A list of all tear samples (T1-20) in the order they were processed, along with relevant subject information (age, gender, race, treatment) and protein concentration for each sample.
Table S2	List of all individual proteins detected in this study.
Table S3	List of all peptides identified in this study
Table S4	The top 20 most abundant proteins detected in emotional or standard tears in ascending order. The protein ranks may differ, but the list is consistent.
Table S5	List of all signficantly enriched (p <0.028 & LFC > 1.2) proteins using the B-H correction method.
Table S6	GO biological processes categories that are enriched in significantly changed proteins from emotional tear samples.
Table S7	GO molecular function categories that are enriched in significantly changed proteins from emotional tear samples.
Table S8	GO cellular component categories that are enriched in significantly changed proteins from emotional tear samples.
Table S9	List of Top 100 sEV biomarkers identified in these tear samples, and enrichment/unqiueness sample information

## Sheet: Table S1
Donor	Vendor*	Age	Race§	Gender	Emotional? (Y/N)	Protein Conc. (mg/mL)		Tear Type	Sample Size (n)	Avg. Protein Concentration (mg/mL)
T1	MB	19	A	F	Y	7.9		Emotional	6	8.66 (± 2.84)
T2	IR	57	C	F	N	5.93		Standard	14	6.20 (± 2.67)
T3	IR	19	C	F	N	7.65
T4	IR	23	C	F	N	5.47
T5	MB	24	C	M	N	7.08
T6	MB	28	C	F	N	3.11
T7	MB	56	C	F	Y	4.32
T8	IR	19	C	F	N	4.62
T9	IR	29	C	F	N	10.1
T10	MB	44	C	M	Y	11.71
T11	IR	37	C	F	N	4.46
T12	MB	30	C	M	N	4.29
T13	MB	19	C	F	N	6.44
T14	IR	31	C	F	N	12.71
T15	IR	24	C	M	N	7.12
T16	MB	23	A/C	F	Y	10.36
T17	MB	53	C	F	Y	6.31
T18	MB	29	C	F	Y	11.06
T19	IR	53	C	F	N	5
T20	IR	28	C	F	N	3.1
* MB denotes Medix Biochemica and IR denotes Innovative Research
§ C denotes Caucasian, A denotes Asian, and A/C denotes Asian and Caucasian

## Sheet: Table S2
Protein FDR Confidence: Combined	Accession	Description	Coverage [%]	# Peptides	# PSMs	# Unique Peptides	# AAs	MW [kDa]	Abundances (by Bio. Rep.): Emotional ,T1	Abundances (by Bio. Rep.): Emotional ,T10	Abundances (by Bio. Rep.): Emotional ,T16	Abundances (by Bio. Rep.): Emotional ,T17	Abundances (by Bio. Rep.): Emotional ,T18	Abundances (by Bio. Rep.): Emotional ,T7	Abundances (by Bio. Rep.): Standard,T11	Abundances (by Bio. Rep.): Standard,T12	Abundances (by Bio. Rep.): Standard,T13	Abundances (by Bio. Rep.): Standard,T14	Abundances (by Bio. Rep.): Standard,T15	Abundances (by Bio. Rep.): Standard,T19	Abundances (by Bio. Rep.): Standard,T2	Abundances (by Bio. Rep.): Standard,T20	Abundances (by Bio. Rep.): Standard,T3	Abundances (by Bio. Rep.): Standard,T4	Abundances (by Bio. Rep.): Standard,T5	Abundances (by Bio. Rep.): Standard,T6	Abundances (by Bio. Rep.): Standard,T8	Abundances (by Bio. Rep.): Standard,T9
High	P02788	Lactotransferrin OS=Homo sapiens OX=9606 GN=LTF PE=1 SV=6	88	73	228126	73	710	78.1	8.99984e+10	4.0676e+10	4.42049e+10	5.15675e+10	1.78202e+10	8.19658e+10	6.77612e+10	1.15712e+11	6.2459e+10	5.89439e+10	6.69703e+10	5.90099e+10	8.50163e+10	6.48185e+10	7.03917e+10	9.39334e+10	6.63285e+10	8.89978e+10	8.26078e+10	5.47784e+10
High	P61626	Lysozyme C OS=Homo sapiens OX=9606 GN=LYZ PE=1 SV=1	78	19	67081	19	148	16.5	4.62799e+10	3.17445e+10	2.70561e+10	3.28086e+10	9.63069e+09	3.71391e+10	2.81966e+10	9.35938e+10	3.44247e+10	4.39375e+10	3.87656e+10	4.32511e+10	3.81703e+10	3.68407e+10	3.47914e+10	5.5168e+10	3.63848e+10	5.81025e+10	4.19951e+10	2.33662e+10
High	P31025	Lipocalin-1 OS=Homo sapiens OX=9606 GN=LCN1 PE=1 SV=1	78	30	123333	30	176	19.2	7.27912e+10	3.26347e+10	3.65404e+10	2.23179e+10	1.46367e+10	2.87838e+10	4.06151e+10	5.08161e+10	3.08881e+10	1.94435e+10	2.59512e+10	2.44881e+10	3.60775e+10	2.44665e+10	4.79308e+10	7.27979e+10	2.74317e+10	3.71032e+10	3.52384e+10	5.10288e+10
High	Q5VSP4	Putative lipocalin 1-like protein 1 OS=Homo sapiens OX=9606 GN=LCN1P1 PE=5 SV=1	20	5	21043	5	162	17.9	3.55546e+10	1.59946e+10	1.67825e+10	1.07314e+10	4.91743e+09	1.38138e+10	1.87936e+10	2.49184e+10	1.37856e+10	7.97073e+09	1.13015e+10	1.2671e+10	1.60802e+10	1.18891e+10	1.99825e+10	3.21233e+10	1.20806e+10	1.80533e+10	1.4934e+10	2.02948e+10
High	P12273	Prolactin-inducible protein OS=Homo sapiens OX=9606 GN=PIP PE=1 SV=1	77	16	49776	16	146	16.6	1.08972e+10	6.19576e+09	6.17882e+09	6.54101e+09	4.02882e+09	7.2156e+09	9.63e+09	8.44435e+09	6.73824e+09	6.55532e+09	7.29277e+09	8.64786e+09	8.25553e+09	5.42452e+09	7.28888e+09	1.41025e+10	7.37545e+09	8.80861e+09	8.03367e+09	1.07431e+10
High	P25311	Zinc-alpha-2-glycoprotein OS=Homo sapiens OX=9606 GN=AZGP1 PE=1 SV=2	74	39	15017	39	298	34.2	8.20051e+09	5.81677e+09	3.02246e+09	5.47584e+09	2.11683e+09	4.91671e+09	5.98347e+09	1.08152e+10	5.16092e+09	3.61263e+09	4.43095e+09	6.65348e+09	5.36059e+09	5.80003e+09	5.92284e+09	6.72016e+09	4.415e+09	8.32544e+09	6.74256e+09	6.61301e+09
High	P05090	Apolipoprotein D OS=Homo sapiens OX=9606 GN=APOD PE=1 SV=1	38	7	568	7	189	21.3	1.54783e+10	5.14194e+09	2.55247e+07	2.86671e+09	1.30467e+07	4.65734e+09	5.53981e+09	7.49346e+09	3.4277e+09	2.2494e+09	3.21638e+09	3.42389e+09	4.2667e+09	2.88418e+09	5.7666e+09	11368793746	3.5577e+09	5.09768e+09	4.81399e+09	5.44213e+09
High	P02768	Albumin OS=Homo sapiens OX=9606 GN=ALB PE=1 SV=2	78	52	34356	52	609	69.3	3.47887e+09	1.43986e+10	1.09883e+09	2.75276e+09	1.97591e+09	6.35703e+09	3.35725e+09	1.46538e+09	4.27036e+09	1.73122e+09	2.1239e+08	3.35828e+09	6.83454e+09	6.98363e+09	3.81081e+09	2.58587e+09	1.95872e+08	1.06016e+10	5.5937e+09	5.97578e+09
High	Q16378	Proline-rich protein 4 OS=Homo sapiens OX=9606 GN=PRR4 PE=1 SV=3	32	4	5833	4	134	15.1	9.07738e+09	6.79182e+07	5.51098e+08	1.7937e+08	3.73174e+08	6.66267e+08	7.97953e+09	1.8612e+09	5.81958e+09	5.03502e+08	2.28811e+09	1.94976e+08	7.27308e+08	7.60795e+09	3.96895e+09	9.21437e+08	2.47882e+09	9.40626e+09	7.32884e+09	1.24438e+09
High	P01876	Immunoglobulin heavy constant alpha 1 OS=Homo sapiens OX=9606 GN=IGHA1 PE=1 SV=3	68	17	15732	11	398	42.8	2.71696e+09	9.93335e+09	1.32553e+09	2.71745e+09	7.16165e+08	1.75032e+09	2.68092e+09	4.21158e+09	1.22776e+09	1.32683e+09	1.25561e+09	3.37586e+09	1.64258e+09	2.84857e+09	3.96783e+09	3.13247e+09	1.36727e+09	4.23122e+09	1.69959e+09	2.4143e+09
High	P01036	Cystatin-S OS=Homo sapiens OX=9606 GN=CST4 PE=1 SV=3	77	12	22656	7	141	16.2	4.73371e+09	1.22796e+09	1.92967e+09	2.19097e+09	1.86834e+09	1.43407e+09	3.1571e+09	2.65747e+09	3.14011e+09	1.47459e+09	1.9158e+09	2.84281e+09	1.77547e+09	2.58964e+09	2.01802e+09	4.35792e+09	2.01123e+09	3.86096e+09	4.16593e+09	4.52062e+09
High	P98160	Basement membrane-specific heparan sulfate proteoglycan core protein OS=Homo sapiens OX=9606 GN=HSPG2 PE=1 SV=4	70	181	19587	181	4391	468.5	7.97775e+08	4.61523e+08	2.249e+09	5.21109e+08	1.99795e+08	8.44488e+08	4.19727e+09	4.33196e+09	2.5822e+09	2.68163e+09	3.00138e+09	3.65164e+09	3.23498e+09	2.50037e+09	3.0928e+09	5.51455e+09	2.97506e+09	3.46898e+09	3.28816e+09	4.14885e+09
Low	A0A0C4DH34	Immunoglobulin heavy variable 4-28 OS=Homo sapiens OX=9606 GN=IGHV4-28 PE=3 SV=1	8	1	10	1	117	13.1	2871049216	2.28036e+09	976454784	1875579136	16868625	2954379776	1820094080	7987273056	2003088896	2424062720	2265005168	1.73372e+09	1882879104	1580767744	1692345088	3937225472	2155834831	4.1581e+09	2657339392	1.3475e+09
High	Q9GZZ8	Extracellular glycoprotein lacritin OS=Homo sapiens OX=9606 GN=LACRT PE=1 SV=1	36	6	4523	6	138	14.2	3.74014e+09	9.70254e+08	2.85719e+09	1.24663e+09	9.61419e+08	1.05325e+09	1.12579e+09	3.19596e+09	2.30995e+09	6.79044e+08	7.55269e+08	1.30084e+09	8.01558e+08	2.95834e+09	3.33091e+09	4.63657e+09	7.55604e+08	3.94487e+09	3.02041e+09	2.59323e+09
High	O75556	Mammaglobin-B OS=Homo sapiens OX=9606 GN=SCGB2A1 PE=1 SV=1	68	6	6899	6	95	10.9	3.80296e+09	7.13284e+08	1.54514e+09	6.2009e+08	1.48903e+09	4.37447e+08	5.57133e+08	1.76807e+09	2.89355e+09	1.09033e+09	1.6176e+09	8.23173e+08	5.29432e+08	2.12536e+09	2.52903e+09	3.43573e+09	1.97934e+09	2.7989e+09	3.75016e+09	4.20125e+09
Low	Q9Y4J8	Dystrobrevin alpha OS=Homo sapiens OX=9606 GN=DTNA PE=1 SV=2	2	1	115	1	743	83.8	2.90264e+09	4.31463e+08	7.97413e+08	9.09381e+08	1.06929e+06	1.7806e+09	1.57109e+09	3.30299e+09	1.58425e+09	1.1929e+09	1.49218e+09	9.92641e+08	2.23688e+09	9.93609e+08	1.83602e+09	2.36687e+09	1.10309e+09	2.64829e+09	2.21673e+09	1.02489e+09
High	O95968	Secretoglobin family 1D member 1 OS=Homo sapiens OX=9606 GN=SCGB1D1 PE=1 SV=1	24	6	3906	6	90	9.9	1.78129e+09	4.01397e+08	8.84447e+08	2.88991e+08	1.41658e+09	3.11909e+08	4.06016e+08	1.05459e+09	1.43821e+09	3.89734e+08	8.96423e+08	3.26173e+08	2.88527e+08	1.09309e+09	1.33761e+09	1.28144e+09	9.60988e+08	1.38598e+09	1.90475e+09	2.4677e+09
High	Q9UGM3	Deleted in malignant brain tumors 1 protein OS=Homo sapiens OX=9606 GN=DMBT1 PE=1 SV=2	41	31	7183	31	2413	260.6	1.47002e+09	1.09258e+09	2.38029e+08	1.00735e+09	9.96548e+07	2.52229e+09	6.39845e+08	1.21754e+09	9.94376e+08	1.41333e+09	4.2924e+08	1.18018e+09	2.0178e+09	7.34827e+08	1.0019e+09	6.47564e+08	4.54637e+08	1.00091e+09	1.32512e+09	5.41029e+08
High	P01833	Polymeric immunoglobulin receptor OS=Homo sapiens OX=9606 GN=PIGR PE=1 SV=4	54	32	13600	32	764	83.2	1.0175e+09	3.07755e+09	5.51347e+08	9.6064e+08	6.04376e+08	7.62223e+08	1.04537e+09	1.16276e+09	4.92879e+08	5.24083e+08	4.90159e+08	1.10919e+09	8.1726e+08	9.09207e+08	1.34361e+09	1.08321e+09	4.96206e+08	1.25945e+09	6.22884e+08	1.5884e+09
High	P02787	Serotransferrin OS=Homo sapiens OX=9606 GN=TF PE=1 SV=4	75	41	4642	41	698	77	1.07168e+09	1.32845e+09	4.14708e+08	7.86053e+08	1.78145e+08	9.45771e+08	8.1743e+08	1.33866e+09	7.56807e+08	4.58726e+08	5.39723e+08	9.7591e+08	9.72536e+08	9.6291e+08	8.90743e+08	9.48352e+08	5.19209e+08	1.36582e+09	1.0679e+09	1.03677e+09
High	Q96DA0	Zymogen granule protein 16 homolog B OS=Homo sapiens OX=9606 GN=ZG16B PE=1 SV=3	56	10	8763	10	208	22.7	4.51868e+08	7.34125e+08	3.21943e+08	7.75642e+08	2.48007e+08	2.08314e+09	4.01952e+08	5.87314e+08	3.27581e+08	4.3658e+08	6.17062e+08	1.1444e+09	1.28037e+09	7.91775e+08	4.5433e+08	6.96565e+08	7.31208e+08	1.01056e+09	3.97864e+08	6.04299e+08
High	P0DOX7	Immunoglobulin kappa light chain OS=Homo sapiens OX=9606 PE=1 SV=1	54	8	9408	3	214	23.4	5.27627e+08	1.61876e+09	3.15025e+08	5.64744e+08	1.8967e+08	2.89542e+08	2.88141e+08	5.53484e+08	1.80101e+08	1.66763e+08	2.22601e+08	6.79725e+08	3.01534e+08	5.57159e+08	7.49682e+08	6.43485e+08	2.31123e+08	7.54607e+08	2.26637e+08	4.37374e+08
High	P01024	Complement C3 OS=Homo sapiens OX=9606 GN=C3 PE=1 SV=2	73	93	7525	93	1663	187	5.56679e+08	4.14933e+08	9.51435e+07	2.30851e+08	7.87528e+07	5.57069e+08	5.16511e+08	7.63679e+08	4.33136e+08	3.04912e+08	1.65388e+08	3.22774e+08	5.82462e+08	2.70875e+08	7.22497e+08	8.3373e+08	1.15912e+08	8.61386e+08	3.5902e+08	3.32204e+08
High	P0DOX8	Immunoglobulin lambda-1 light chain OS=Homo sapiens OX=9606 PE=1 SV=1	44	7	4827	3	216	22.8	4.27005e+08	1.48349e+09	2.23766e+08	3.69152e+08	1.65408e+08	2.28046e+08	4.0764e+08	5.91913e+08	2.06787e+08	1.92783e+08	1.36464e+08	5.59726e+08	2.71573e+08	4.99355e+08	5.97969e+08	4.37078e+08	1.17283e+08	6.50766e+08	2.87128e+08	3.93899e+08
High	B9A064	Immunoglobulin lambda-like polypeptide 5 OS=Homo sapiens OX=9606 GN=IGLL5 PE=1 SV=2	41	6	4615	3	214	23	4.20596e+08	1.46585e+09	2.21174e+08	3.66901e+08	1.63915e+08	2.24842e+08	4.04321e+08	5.82352e+08	2.04481e+08	1.90726e+08	1.35211e+08	5.55944e+08	2.67986e+08	4.92497e+08	5.90177e+08	4.31174e+08	1.16017e+08	6.44642e+08	2.83364e+08	3.88147e+08
High	P0CG04	Immunoglobulin lambda constant 1 OS=Homo sapiens OX=9606 GN=IGLC1 PE=1 SV=1	75	5	4258	2	106	11.3	4.11497e+08	1.42442e+09	2.169e+08	3.57853e+08	1.54323e+08	2.18926e+08	3.95956e+08	5.68929e+08	2.00958e+08	1.86719e+08	1.32951e+08	5.43322e+08	2.63136e+08	4.81416e+08	5.78926e+08	4.19404e+08	1.13249e+08	6.29814e+08	2.77631e+08	3.76538e+08
High	P01037	Cystatin-SN OS=Homo sapiens OX=9606 GN=CST1 PE=1 SV=3	60	10	11588	7	141	16.4	5.84294e+08	7.47554e+07	4.32427e+08	3.00997e+08	4.38727e+08	1.23575e+08	1.89665e+09	2.50954e+08	8.81593e+07	2.52696e+08	1.44586e+08	3.39557e+08	1.28485e+08	5.18712e+07	1.11927e+08	9.19982e+08	1.6625e+08	7.17684e+07	1.19553e+08	1.42769e+09
High	P03973	Antileukoproteinase OS=Homo sapiens OX=9606 GN=SLPI PE=1 SV=2	64	11	4345	11	132	14.3	1.89349e+08	2.0258e+08	1.56561e+08	4.07355e+08	9.64656e+07	6.1082e+08	3.64345e+08	6.84238e+08	3.76648e+08	2.80963e+08	2.8203e+08	6.08764e+08	6.76281e+08	5.64619e+08	1.81055e+08	3.11207e+08	2.92196e+08	8.35634e+08	5.2594e+08	2.27715e+08
High	P61769	Beta-2-microglobulin OS=Homo sapiens OX=9606 GN=B2M PE=1 SV=1	55	5	7486	5	119	13.7	3.63475e+08	1.76249e+08	1.80963e+08	3.22973e+08	4.43085e+07	7.07455e+08	3.93469e+08	3.99603e+08	2.6555e+08	2.1247e+08	1.83814e+08	2.68015e+08	5.77951e+08	2.38727e+08	3.95867e+08	3.23226e+08	2.17856e+08	3.0838e+08	3.95953e+08	2.88583e+08
High	P12259	Coagulation factor V OS=Homo sapiens OX=9606 GN=F5 PE=1 SV=4	13	20	193	20	2224	251.5	2.57125e+08	2.36641e+08	289653	2.28812e+08	1.13941e+07	1.73262e+08	1.07011e+08	2.776e+08	6.14806e+08	2.36445e+08	1.79837e+08	2.92738e+08	2.15426e+08	5.33444e+08	6.72202e+08	3.12188e+08	1.74881e+08	6.55957e+08	7.57437e+08	2.10057e+08
High	P00738	Haptoglobin OS=Homo sapiens OX=9606 GN=HP PE=1 SV=1	65	27	4346	27	406	45.2	1.7169e+08	4.42502e+08	2.28132e+08	9.19876e+07	6.01683e+07	1.34527e+08	6.24554e+07	3.70104e+08	9.73617e+07	1.07083e+09	6.51941e+08	1.24073e+08	1.55734e+08	1.26491e+08	1.10457e+08	5.54785e+08	6.78491e+08	1.78231e+08	1.36685e+08	2.54677e+08
High	P14555	Phospholipase A2, membrane associated OS=Homo sapiens OX=9606 GN=PLA2G2A PE=1 SV=2	41	7	7752	7	144	16.1	5.07872e+08	1.31483e+08	2.06197e+08	9.6037e+07	1.71302e+08	1.44257e+08	6.60909e+07	2.58428e+08	4.88813e+08	1.02496e+08	2.65024e+08	1.14468e+08	7.72016e+07	2.51959e+08	3.17738e+08	4.17645e+08	2.71137e+08	5.23644e+08	6.58066e+08	4.79363e+08
High	P01591	Immunoglobulin J chain OS=Homo sapiens OX=9606 GN=JCHAIN PE=1 SV=4	71	9	1434	9	159	18.1	2.57736e+08	1.10935e+09	1.3214e+08	2.65314e+08	7.22929e+07	1.59375e+08	2.94716e+08	3.24956e+08	1.37815e+08	1.19172e+08	1.20789e+08	4.01156e+08	1.50976e+08	2.70746e+08	391476539	3.30628e+08	1.261e+08	4.20011e+08	1.58745e+08	2.40336e+08
High	P10909	Clusterin OS=Homo sapiens OX=9606 GN=CLU PE=1 SV=1	35	15	2254	15	449	52.5	5.03471e+08	1.39086e+08	8.98716e+07	2.73403e+08	5.24775e+07	2.79545e+08	3.29717e+08	3.08586e+08	3.34555e+08	117851684	1.35052e+08	3.55131e+08	2.41385e+08	2.16034e+08	3.67325e+08	2.30902e+08	1.34483e+08	3.27735e+08	4.66761e+08	1.76563e+08
High	P13987	CD59 glycoprotein OS=Homo sapiens OX=9606 GN=CD59 PE=1 SV=1	25	3	262	3	128	14.2	3.10418e+08	3.00168e+08	307042116	1.25823e+08	5.26246e+06	1.93405e+08	3.42063e+08	4.59823e+08	2.50002e+08	1.97332e+08	1.26784e+08	1.14421e+08	2.175e+08	2.03194e+08	651899089	4.13062e+08	173037714	1.69436e+08	1.86194e+08	3.14914e+08
High	Q08380	Galectin-3-binding protein OS=Homo sapiens OX=9606 GN=LGALS3BP PE=1 SV=1	62	22	3972	22	585	65.3	3.18651e+08	1.37724e+08	9.15233e+07	1.68812e+08	5.1556e+07	2.96791e+08	2.55679e+08	2.98351e+08	1.58901e+08	1.38994e+08	1.61903e+08	2.02293e+08	2.97874e+08	1.82854e+08	2.46464e+08	2.3083e+08	1.54274e+08	2.55626e+08	1.98182e+08	1.42922e+08
High	P0DOX2	Immunoglobulin alpha-2 heavy chain OS=Homo sapiens OX=9606 PE=1 SV=2	53	15	6483	8	455	48.9	3.49683e+08	4.23806e+08	2.29442e+08	3.5169e+08	7.40272e+07	8.37398e+07	7.52513e+07	2.30549e+08	6.29917e+07	5.66294e+07	3.12842e+07	2.59781e+08	7.61501e+07	1.27893e+08	5.43802e+08	4.64998e+08	3.78235e+07	1.50724e+08	7.73008e+07	1.69141e+08
High	Q99935	Opiorphin prepropeptide OS=Homo sapiens OX=9606 GN=OPRPN PE=1 SV=2	22	4	1175	4	248	27.2	1.86904e+08	1.48749e+08	1.58384e+08	7.71202e+07	1.951e+08	4.16544e+08	8.13033e+07	5.50859e+08	1.16713e+08	1.29397e+08	1.22727e+08	6.72478e+07	1.36065e+08	1.88384e+08	1.98756e+08	2.50093e+08	1.11602e+08	186368755	1.92462e+08	3.56416e+08
High	P0DOX5	Immunoglobulin gamma-1 heavy chain OS=Homo sapiens OX=9606 PE=1 SV=2	46	14	2184	7	449	49.3	1.7603e+08	5.60308e+08	8.03981e+07	1.31978e+08	1.06347e+08	1.79684e+08	1.21904e+08	5.58714e+07	2.02319e+08	7.03852e+07	5.8864e+06	1.74067e+08	1.56847e+08	2.88714e+08	1.80308e+08	1.88887e+08	6.66494e+06	4.79353e+08	2.9203e+08	2.98485e+08
High	P01857	Immunoglobulin heavy constant gamma 1 OS=Homo sapiens OX=9606 GN=IGHG1 PE=1 SV=2	49	13	2159	6	399	43.9	1.7603e+08	5.56971e+08	7.9846e+07	1.31978e+08	1.06347e+08	1.79684e+08	1.20868e+08	5.58714e+07	2.02319e+08	7.03852e+07	5.8864e+06	1.74067e+08	1.56847e+08	2.88714e+08	1.80308e+08	1.88887e+08	6.66494e+06	4.79353e+08	2.9203e+08	2.98485e+08
High	P22079	Lactoperoxidase OS=Homo sapiens OX=9606 GN=LPO PE=1 SV=2	62	35	4333	35	712	80.2	1.73642e+08	1.30625e+08	7.86502e+07	3.08664e+08	2.04414e+07	2.2452e+08	1.21785e+08	3.99337e+08	2.16965e+08	1.42944e+08	4.92111e+07	3.57074e+08	2.18809e+08	1.89333e+08	1.73294e+08	1.92061e+08	4.12344e+07	2.42334e+08	2.90012e+08	1.12734e+08
High	P20061	Transcobalamin-1 OS=Homo sapiens OX=9606 GN=TCN1 PE=1 SV=2	36	11	2696	11	433	48.2	2.37243e+08	1.05288e+08	7.40018e+07	1.99191e+08	3.42696e+07	2.62704e+08	2.17441e+08	2.47261e+08	1.29644e+08	1.51452e+08	1.179e+08	2.52585e+08	3.09655e+08	1.7005e+08	1.59773e+08	1.66856e+08	9.93605e+07	2.00416e+08	1.5707e+08	1.19581e+08
High	P01871	Immunoglobulin heavy constant mu OS=Homo sapiens OX=9606 GN=IGHM PE=1 SV=5	51	18	2253	4	474	51.9	2.51234e+08	7.17712e+08	8.16875e+07	1.62918e+08	5.17652e+07	2.97013e+08	4.01456e+07	1.58847e+08	2.30406e+07	5.32607e+07	1.6988e+07	1.91975e+08	6.67984e+07	6.31284e+07	3.32598e+08	2.02442e+08	1.2014e+07	1.03065e+08	3.14408e+07	2.16761e+08
High	P80303	Nucleobindin-2 OS=Homo sapiens OX=9606 GN=NUCB2 PE=1 SV=3	63	26	2625	26	420	50.2	1.20739e+08	4.90329e+07	9.58249e+07	1.24481e+08	2.02374e+07	1.80263e+08	8.29612e+07	1.67509e+08	1.90633e+08	1.62439e+08	8.90691e+07	1.38675e+08	1.48359e+08	1.16796e+08	1.30834e+08	2.23753e+08	1.00039e+08	2.02082e+08	2.37171e+08	1.33314e+08
High	Q8N474	Secreted frizzled-related protein 1 OS=Homo sapiens OX=9606 GN=SFRP1 PE=1 SV=1	49	11	1362	11	314	35.4	1.83956e+08	4.14901e+07	7.78418e+07	7.82419e+07	11904019	2.1656e+08	7.66894e+07	2.46325e+08	1.10612e+08	9.79102e+07	1.49667e+08	8.78447e+07	1.42555e+08	9.0981e+07	1.38217e+08	2.03913e+08	1.39378e+08	1.38414e+08	1.34597e+08	8.35866e+07
High	P00450	Ceruloplasmin OS=Homo sapiens OX=9606 GN=CP PE=1 SV=1	64	44	3813	44	1065	122.1	1.13133e+08	1.31065e+08	3.63706e+07	1.16227e+08	2.26479e+07	2.58727e+08	1.261e+08	1.80562e+08	1.05691e+08	7.86103e+07	7.45942e+07	1.43129e+08	1.45915e+08	1.1956e+08	8.97286e+07	7.98454e+07	7.16198e+07	1.74503e+08	1.43181e+08	1.2389e+08
High	P00739	Haptoglobin-related protein OS=Homo sapiens OX=9606 GN=HPR PE=2 SV=2	28	14	1660	14	348	39	5.78654e+07	1.61772e+08	9.909e+07	3.31065e+07	1.714e+07	5.08904e+07	2.83206e+07	1.42717e+08	3.85735e+07	4.43825e+08	2.92644e+08	4.95394e+07	6.73237e+07	5.25498e+07	4.37318e+07	2.05873e+08	2.71642e+08	7.76719e+07	5.67911e+07	1.15312e+08
High	P0DOY2	Immunoglobulin lambda constant 2 OS=Homo sapiens OX=9606 GN=IGLC2 PE=1 SV=1	75	5	5133	1	106	11.3	1.39194e+08	4.22329e+08	4.94412e+07	9.14007e+07	7.43479e+07	7.25728e+07	9.56162e+07	172142716	5.71336e+07	48564331	2.82805e+07	1.3617e+08	7.15641e+07	1.05116e+08	1.86594e+08	1.22358e+08	3.7306e+07	180543885	7.93923e+07	1.099e+08
High	P0DOY3	Immunoglobulin lambda constant 3 OS=Homo sapiens OX=9606 GN=IGLC3 PE=1 SV=1	75	5	5133	1	106	11.3	1.39194e+08	4.22329e+08	4.94412e+07	9.14007e+07	7.43479e+07	7.25728e+07	9.56162e+07	172142716	5.71336e+07	48564331	2.82805e+07	1.3617e+08	7.15641e+07	1.05116e+08	1.86594e+08	1.22358e+08	3.7306e+07	180543885	7.93923e+07	1.099e+08
High	Q13421	Mesothelin OS=Homo sapiens OX=9606 GN=MSLN PE=1 SV=2	50	21	1597	21	630	68.9	2.85758e+08	1.59013e+07	4.47475e+07	2.25312e+07	3.97459e+07	9.61908e+07	9.44397e+07	2.9955e+08	1.43536e+08	3.90859e+07	8.6686e+07	2.53223e+07	6.39354e+07	6.84696e+07	2.51337e+08	4.15555e+07	8.96196e+07	8.87522e+07	1.79079e+08	1.46587e+08
High	P06702	Protein S100-A9 OS=Homo sapiens OX=9606 GN=S100A9 PE=1 SV=1	82	8	1582	8	114	13.2	2.88666e+07	9.4646e+08	3.46097e+07	8.22918e+07	2.07844e+08	6.80188e+07	7.4524e+07	4.90801e+07	1.50998e+07	1.97116e+07	1.25907e+07	8.71534e+07	3.7281e+07	1.50823e+07	1.66866e+07	6.86272e+07	2.21942e+07	2.30932e+07	1.66548e+07	2.66289e+08
Medium	Q5XKL5	BTB/POZ domain-containing protein 8 OS=Homo sapiens OX=9606 GN=BTBD8 PE=1 SV=3	0	1	18	1	1792	198.9	343052		4.49174e+07	192256	1.24074e+06	73293.6	122633144	2.52447e+08	146881296	101444008	108954144	1.46312e+08	210659872	3.84972e+07	1.28386e+08	1.79445e+08	3.80608e+07	205350373	1.54642e+08	9.63758e+07
Medium	A0A0J9YWL9	Putative testis-expressed protein 13C OS=Homo sapiens OX=9606 GN=TEX13C PE=5 SV=1	2	1	32	1	993	109.7	6.12801e+07	3.84139e+07	8.045e+07	5.5556e+07	4.53122e+06	5.23973e+07	1.02226e+08	8.90979e+07	1.22312e+08	1.16399e+08	9.58812e+07	9.38195e+07	1.19898e+08	95174546	8.78974e+07	9.77573e+07	8.41503e+07	1.72261e+08	9.8584e+07	1.15784e+08
High	O75223	Gamma-glutamylcyclotransferase OS=Homo sapiens OX=9606 GN=GGCT PE=1 SV=1	80	12	479	12	188	21	2.41193e+07	1.80538e+08	1.28618e+07	1.65106e+07	4.28785e+07	1.25854e+08	3.36184e+07	9.0538e+07	1.29658e+08	2.82547e+07	8.71797e+07	5.78758e+07	3.46053e+07	7.86841e+07	9.14063e+07	1.38891e+08	6.88953e+07	1.57822e+08	1.44347e+08	1.65879e+08
High	P01834	Immunoglobulin kappa constant OS=Homo sapiens OX=9606 GN=IGKC PE=1 SV=2	80	7	10063	2	107	11.8	8.90539e+07	2.93376e+08	4.8651e+07	9.44445e+07	41856536	4.96578e+07	7.43178e+07	7.54532e+07	3.86329e+07	3.64138e+07	3.36921e+07	1.17834e+08	45784326	8.31089e+07	1.15887e+08	1.1085e+08	3.39234e+07	1.06693e+08	5.52136e+07	7.23152e+07
High	P05109	Protein S100-A8 OS=Homo sapiens OX=9606 GN=S100A8 PE=1 SV=1	71	7	2199	7	93	10.8	4.12524e+07	5.98756e+08	4.05498e+07	5.46403e+07	7.21852e+07	6.1528e+07	8.19242e+07	3.23162e+07	1.8851e+07	1.21626e+07	2.5547e+07	7.18005e+07	4.39212e+07	1.46518e+07	2.39448e+07	7.57244e+07	1.72833e+07	2.43258e+07	1.76866e+07	2.49956e+08
High	P02647	Apolipoprotein A-I OS=Homo sapiens OX=9606 GN=APOA1 PE=1 SV=1	65	20	1305	20	267	30.8	7.35415e+07	2.83638e+08	3.28946e+07	3.68165e+07	1.71725e+07	2.73087e+08	2.70619e+07	3.10987e+07	6.87861e+07	3.4312e+07	1.70395e+07	4.6307e+07	5.3492e+07	109386986	6.07464e+07	7.43526e+07	1.60559e+07	1.43941e+08	8.10597e+07	9.47041e+07
High	P01034	Cystatin-C OS=Homo sapiens OX=9606 GN=CST3 PE=1 SV=1	62	8	1694	8	146	15.8	1.4554e+08	2.6525e+07	6.96959e+07	4.16276e+07	5.26332e+07	7.15782e+07	9.9404e+07	9.20589e+07	6.26643e+07	4.12228e+07	6.90631e+07	5.44094e+07	7.51422e+07	4.34627e+07	7.54366e+07	1.60518e+08	6.71299e+07	7.64067e+07	7.40767e+07	1.68148e+08
High	P07858	Cathepsin B OS=Homo sapiens OX=9606 GN=CTSB PE=1 SV=3	60	17	1499	17	339	37.8	7.35601e+07	7.27228e+07	2.43373e+07	6.34986e+07	11322293	1.28488e+08	9.18289e+07	1.14243e+08	7.92438e+07	6.17785e+07	5.48246e+07	9.03318e+07	1.28826e+08	1.02216e+08	5.13293e+07	6.92561e+07	5.53007e+07	1.21751e+08	1.09177e+08	4.69141e+07
High	P31944	Caspase-14 OS=Homo sapiens OX=9606 GN=CASP14 PE=1 SV=2	76	22	1930	22	242	27.7	4.00762e+07	1.34057e+08	8.25813e+07	1.09035e+08	6.0642e+07	8.52956e+07	5.12626e+07	3.45326e+07	4.13389e+07	1.35795e+07	1.05233e+07	1.60772e+08	1.14448e+08	3.94478e+07	2.69341e+07	1.76938e+08	1.01192e+07	1.01128e+08	4.33738e+07	1.87574e+08
High	P55058	Phospholipid transfer protein OS=Homo sapiens OX=9606 GN=PLTP PE=1 SV=1	47	17	2111	17	493	54.7	1.39156e+08	6.41714e+07	3.83513e+07	4.78923e+07	2.01667e+07	8.21821e+07	6.8514e+07	9.89319e+07	6.46988e+07	3.94736e+07	7.11579e+07	5.09956e+07	7.18665e+07	8.6923e+07	1.0331e+08	7.10708e+07	7.03378e+07	1.16258e+08	8.26996e+07	9.57331e+07
High	P04040	Catalase OS=Homo sapiens OX=9606 GN=CAT PE=1 SV=3	28	12	96	12	527	59.7	8.32248e+07	2.90048e+08	1.84711e+07	4.72822e+07	321153	1.62267e+08	5.19504e+07	25426143	5.07327e+07	1.41589e+07	3.27844e+06	1.31284e+06	9.10176e+07	1.01965e+08	6.84067e+07	4.02975e+07	2.08848e+06	134822356	7.74094e+07	1.02207e+08
High	P07602	Prosaposin OS=Homo sapiens OX=9606 GN=PSAP PE=1 SV=2	60	23	2328	23	524	58.1	8.17205e+07	2.78118e+07	1.83087e+07	4.85073e+07	2.79801e+06	1.16566e+08	9.17388e+07	1.2061e+08	7.14206e+07	3.49333e+07	6.58695e+07	5.83711e+07	1.09348e+08	5.67636e+07	5.80892e+07	4.5655e+07	6.6427e+07	8.77581e+07	1.05885e+08	3.62865e+07
High	P09228	Cystatin-SA OS=Homo sapiens OX=9606 GN=CST2 PE=1 SV=1	65	9	4974	5	141	16.4	1.3967e+08	9.72838e+06	8.46947e+07	4.05889e+07	8.3499e+07	1.81346e+07	2.78977e+08	1.98331e+07	8.4196e+06	2.02854e+07	2.06298e+07	1.87597e+07	1.219e+07	9.0016e+06	2.04605e+07	1.10275e+08	2.06486e+07	5.84824e+06	1.29017e+07	3.18188e+08
High	P06396	Gelsolin OS=Homo sapiens OX=9606 GN=GSN PE=1 SV=1	59	31	2494	31	782	85.6	1.22268e+08	3.40256e+07	3.30058e+07	4.64307e+07	1.94613e+07	1.05176e+08	5.86061e+07	6.42092e+07	5.068e+07	2.61286e+07	3.95638e+07	5.85753e+07	1.00969e+08	6.08007e+07	6.30902e+07	8.32248e+07	3.71696e+07	8.70283e+07	7.57892e+07	7.23627e+07
High	O95969	Secretoglobin family 1D member 2 OS=Homo sapiens OX=9606 GN=SCGB1D2 PE=2 SV=1	43	8	333	8	90	9.9	2.77864e+06	4.0788e+06	5.91762e+06	2.38751e+06	9.86798e+06	2.67673e+06	1.59504e+08	9.12969e+06	7.89831e+07	3.30466e+07	1.78253e+08	2.51064e+08	1.31673e+08	1.59407e+08	3.33982e+07	9.74773e+06	4.12716e+07	2.50908e+07	3.42224e+07	3.57104e+07
High	P01009	Alpha-1-antitrypsin OS=Homo sapiens OX=9606 GN=SERPINA1 PE=1 SV=3	61	23	1568	23	418	46.7	4.22069e+07	7.71647e+07	1.39203e+07	2.02863e+07	1.59617e+07	9.73592e+07	4.65381e+07	9.33818e+06	6.49147e+07	2.48597e+07	2.01468e+06	2.73117e+07	1.10407e+08	1.4356e+08	6.01131e+07	4.20722e+07	5.34779e+06	2.1302e+08	9.07843e+07	8.41536e+07
High	P07384	Calpain-1 catalytic subunit OS=Homo sapiens OX=9606 GN=CAPN1 PE=1 SV=1	15	7	57	7	714	81.8	71036496	2.43473e+08	171308	3.88329e+07	3.59434e+06	3.7591e+07	44907940	9.32041e+07	30831738	22577770	1.47236e+07	6.65007e+07	3.60366e+07	65694788	9.36509e+07	6.54487e+07	1.7017e+07	93857032	41715632	5.87677e+07
High	P0CF74	Immunoglobulin lambda constant 6 OS=Homo sapiens OX=9606 GN=IGLC6 PE=1 SV=1	46	3	2297	0	106	11.3	7.06679e+07	180321273	26240271	5.0698e+07	1.23063e+07	3.45567e+07	50840096	7.85648e+07	2.63018e+07	26021899	1.32752e+07	6.09755e+07	3.55905e+07	3.90491e+07	97490307	5.78672e+07	1.94273e+07	82904485	3.73561e+07	5.30914e+07
High	P60709	Actin, cytoplasmic 1 OS=Homo sapiens OX=9606 GN=ACTB PE=1 SV=1	73	16	1338	8	375	41.7	2.49526e+07	1.36984e+08	3.04603e+07	4.80734e+07	2.74818e+07	9.29335e+07	7.75591e+07	4.74078e+07	2.24038e+07	1.74853e+07	1.84837e+07	5.89624e+07	3.53295e+07	3.8467e+07	9.06259e+06	7.25103e+07	1.96232e+07	5.7959e+07	3.00512e+07	1.79038e+08
High	P63261	Actin, cytoplasmic 2 OS=Homo sapiens OX=9606 GN=ACTG1 PE=1 SV=1	73	16	1338	8	375	41.8	2.49526e+07	1.36984e+08	3.04603e+07	4.80734e+07	2.74818e+07	9.29335e+07	7.75591e+07	4.74078e+07	2.24038e+07	1.74853e+07	1.84837e+07	5.89624e+07	3.53295e+07	3.8467e+07	9.06259e+06	7.25103e+07	1.96232e+07	5.7959e+07	3.00512e+07	1.79038e+08
High	P02671	Fibrinogen alpha chain OS=Homo sapiens OX=9606 GN=FGA PE=1 SV=2	32	20	1156	20	866	94.9	4.83611e+07	7.72058e+07	1.73943e+07	3.20613e+07	1.11946e+07	9.20934e+07	4.34598e+07	4.93413e+07	4.09426e+07	3.15042e+07	27124361	3.69113e+07	8.44242e+07	6.99839e+07	4.95577e+07	4.06509e+07	2.18832e+07	1.04905e+08	1.01936e+08	5.05343e+07
High	P80188	Neutrophil gelatinase-associated lipocalin OS=Homo sapiens OX=9606 GN=LCN2 PE=1 SV=2	63	11	885	11	198	22.6	5.95819e+07	1.04156e+08	1.96612e+07	5.43972e+07	1.62858e+07	7.9244e+07	7.30804e+07	6.05779e+07	2.23713e+07	2.50027e+07	1.94447e+07	6.27817e+07	8.2087e+07	4.77329e+07	5.73304e+07	4.32521e+07	1.69154e+07	7.11154e+07	3.0199e+07	7.39144e+07
High	P0DUB6	Alpha-amylase 1A OS=Homo sapiens OX=9606 GN=AMY1A PE=1 SV=1	66	21	1337	21	511	57.7	5.65061e+07	4.64226e+07	2.86501e+07	2.38307e+07	6.31984e+07	4.16072e+07	8.028e+07	5.8982e+07	2.33261e+07	1.79127e+07	1.33006e+07	2.15068e+07	5.5131e+07	3.21262e+07	1.2975e+07	7.19806e+07	1.71647e+07	3.73429e+07	2.99985e+07	2.60285e+08
High	Q9BT49	THAP domain-containing protein 7 OS=Homo sapiens OX=9606 GN=THAP7 PE=1 SV=2	7	1	82	1	309	34.4	1.04578e+08	1.6225e+07	5.01476e+07	2.26833e+07	134100	2.33756e+07	9.44291e+07	2.13894e+07	5.54059e+07	2.38006e+07	1.75207e+07	1.12481e+07	2.07434e+07	3.7256e+07	1.11446e+08	8.29709e+07	2.5975e+07	5.92585e+07	7.41866e+07	1.3747e+08
High	Q9UNW1	Multiple inositol polyphosphate phosphatase 1 OS=Homo sapiens OX=9606 GN=MINPP1 PE=1 SV=1	16	4	74	4	487	55	147657	32484884	1.52469e+08	18966338		11684485	53659476	17109742	21703560	5.21628e+06	51415092	207436400	122630048	186061856	12195397	10476158	11084979	1.21439e+07	980511	1.27244e+07
High	P01011	Alpha-1-antichymotrypsin OS=Homo sapiens OX=9606 GN=SERPINA3 PE=1 SV=2	48	17	960	17	423	47.6	3.3961e+07	4.32282e+07	2.67423e+07	3.39281e+07	3.77033e+07	6.10344e+07	1.71232e+08	4.22167e+07	3.01826e+07	2.75808e+07	5.31162e+07	4.05612e+07	7.4421e+07	5.5223e+07	1.13857e+07	2.96861e+07	4.77092e+07	5.92683e+07	4.70563e+07	4.03349e+07
High	P15924	Desmoplakin OS=Homo sapiens OX=9606 GN=DSP PE=1 SV=3	29	65	550	65	2871	331.6	5.23098e+07	1.04218e+08	2.93067e+07	1.84881e+07	9.21631e+06	1.20693e+08	5.64235e+07	5.91767e+07	3.61085e+07	2.77257e+07	1.92815e+07	2.57397e+07	3.69639e+06	2.05435e+07	3.77933e+07	7.70842e+07	2.1321e+07	5.36956e+07	9.27699e+07	8.26331e+07
High	P07339	Cathepsin D OS=Homo sapiens OX=9606 GN=CTSD PE=1 SV=1	55	16	946	16	412	44.5	4.62017e+07	134213267	3.52215e+07	4.64557e+07	1.52358e+07	6.54397e+07	6.22812e+07	4.67239e+07	3.47724e+07	1.16561e+07	1.21116e+07	4.49136e+07	5.55077e+07	2.83162e+07	3.35989e+07	6.8118e+07	1.06087e+07	4.14983e+07	4.86731e+07	7.25179e+07
High	Q08431	Lactadherin OS=Homo sapiens OX=9606 GN=MFGE8 PE=1 SV=3	22	6	118	6	387	43.1	1.41724e+07	2.75605e+07	2.12469e+08	1.80822e+07	1.89871e+07	1.21243e+07	5.30254e+07	1.74016e+07	2.31069e+07	3.95719e+06	4.98078e+07	7.40932e+07	1.35646e+08	1.83829e+08	1.30716e+07	1.18068e+07	710635	1.36552e+07	1.75124e+06	1.07748e+07
High	P01023	Alpha-2-macroglobulin OS=Homo sapiens OX=9606 GN=A2M PE=1 SV=3	54	50	1927	50	1474	163.2	5.76175e+07	1.30093e+08	1.64526e+07	2.04463e+07	1.46787e+07	3.28152e+07	1.81995e+07	7.19775e+06	4.92323e+07	2.06257e+07	6.39963e+06	2.68693e+07	2.84418e+07	6.45296e+07	4.6194e+07	3.73178e+07	5.67046e+06	9.10265e+07	6.42623e+07	1.00591e+08
High	P19961	Alpha-amylase 2B OS=Homo sapiens OX=9606 GN=AMY2B PE=1 SV=1	48	17	1155	17	511	57.7	4.83804e+07	4.0051e+07	2.26154e+07	1.87281e+07	6.15725e+07	3.48518e+07	6.88031e+07	4.8152e+07	1.91553e+07	1.48399e+07	1.1468e+07	1.79433e+07	4.68109e+07	2.69874e+07	1.06054e+07	5.99462e+07	1.52448e+07	3.08327e+07	2.65997e+07	213035384
High	O00391	Sulfhydryl oxidase 1 OS=Homo sapiens OX=9606 GN=QSOX1 PE=1 SV=3	33	19	883	19	747	82.5	5.70458e+07	3.47156e+07	3.29384e+07	6.08312e+07	1.26806e+06	2.84941e+07	5.24123e+07	3.48166e+07	4.13082e+07	3.00639e+07	4.64847e+07	4.64672e+07	3.06387e+07	4.57228e+07	4.7221e+07	3.86364e+07	4.06497e+07	4.51081e+07	4.68501e+07	5.30958e+07
High	Q02818	Nucleobindin-1 OS=Homo sapiens OX=9606 GN=NUCB1 PE=1 SV=4	55	21	1030	21	461	53.8	4.55776e+07	2.07694e+07	1.28196e+07	3.55358e+07	1.08307e+07	48881432	3.80715e+07	6.43401e+07	5.54024e+07	2.81526e+07	3.57269e+07	5.71726e+07	4.68297e+07	3.78144e+07	3.97346e+07	3.73356e+07	3.48923e+07	6.49074e+07	6.52071e+07	2.93121e+07
High	Q13867	Bleomycin hydrolase OS=Homo sapiens OX=9606 GN=BLMH PE=1 SV=1	60	17	603	17	455	52.5	6.10535e+07	9.06343e+07	3.62042e+07	2.36601e+07	1.20193e+07	7.33984e+07	1.21848e+07	6.01377e+07	1.98369e+07	1.39953e+07	4.46345e+07	2.68156e+07	4.0387e+07	2.659e+07	4.58935e+07	6.4549e+07	4.49831e+07	3.56188e+07	2.54247e+07	5.0284e+07
High	P60842	Eukaryotic initiation factor 4A-I OS=Homo sapiens OX=9606 GN=EIF4A1 PE=1 SV=1	6	2	2	2	406	46.1	75894984	28828774	17716310	23369500		54834372	39075112	91337144	27362720	20836044	31746374	29059290	36095148	27595954	37227616	75813528	27668804	45417316	36877228	30667080
High	Q14240	Eukaryotic initiation factor 4A-II OS=Homo sapiens OX=9606 GN=EIF4A2 PE=1 SV=2	3	1	1	1	407	46.4	75894984	28828774	17716310	23369500		54834372	39075112	91337144	27362720	20836044	31746374	29059290	36095148	27595954	37227616	75813528	27668804	45417316	36877228	30667080
High	P02790	Hemopexin OS=Homo sapiens OX=9606 GN=HPX PE=1 SV=2	48	16	842	16	462	51.6	3.80093e+07	1.06941e+08	2.7747e+07	4.68307e+07	6.9376e+06	7.6313e+07	2.64776e+07	3535933	2.80857e+07	1.45917e+07	6.09773e+06	2.83957e+07	7.41309e+07	6.42019e+07	3.24279e+07	1.85503e+07	4.10273e+06	8.74496e+07	3.49696e+07	6.26579e+07
High	Q6UXB2	C-X-C motif chemokine 17 OS=Homo sapiens OX=9606 GN=CXCL17 PE=1 SV=1	32	5	1010	5	119	13.8	4.2888e+07	1.06487e+07	1.72209e+07	1.75529e+07	5.91976e+06	4.85742e+07	2.99552e+07	1.0695e+08	5.1654e+07	4.12818e+07	3.83261e+07	2.77208e+07	2.96281e+07	3.41969e+07	2.73039e+07	4.657e+07	3.05212e+07	7.19155e+07	6.86394e+07	3.00974e+07
High	P04406	Glyceraldehyde-3-phosphate dehydrogenase OS=Homo sapiens OX=9606 GN=GAPDH PE=1 SV=3	70	15	869	15	335	36	3.32884e+07	7.70139e+07	2.15305e+07	4.51308e+07	1.49959e+07	1.01448e+08	4.19983e+07	4.46502e+07	2.24553e+07	9.22771e+06	2.69924e+07	4.51617e+07	4.00957e+07	2.2611e+07	1.30784e+07	4.67725e+07	9.81513e+06	3.43114e+07	2.42891e+07	8.32147e+07
High	Q5D862	Filaggrin-2 OS=Homo sapiens OX=9606 GN=FLG2 PE=1 SV=1	33	44	1525	44	2391	247.9	1.43447e+07	9.84568e+07	2.46053e+07	1.96932e+07	8.04595e+06	8.02067e+07	2.25064e+07	3.35979e+07	2.9748e+07	24896454	1.36057e+07	3.62352e+07	5.51943e+07	1.62127e+07	3.45877e+07	7.06959e+07	1.34833e+07	3.20423e+07	3.10435e+07	7.05219e+07
High	P10321	HLA class I histocompatibility antigen, C alpha chain OS=Homo sapiens OX=9606 GN=HLA-C PE=1 SV=3	16	4	51	3	366	40.6	62184240	1.84197e+07	27450784	1.0175e+07	2.3675e+07	2.53402e+07	8253841	3.36142e+07	6.13958e+07	1.11642e+07	32744484	1.48418e+07	12235915	3.88731e+07	44708244	4.92014e+07	3.4252e+07	6.23101e+07	7.88556e+07	69504160
High	P02675	Fibrinogen beta chain OS=Homo sapiens OX=9606 GN=FGB PE=1 SV=2	63	22	1149	22	491	55.9	3.48757e+07	1.12311e+08	4.00818e+06	1.68978e+07	8.26385e+06	8.22337e+07	1.70823e+07	2.85678e+06	2.28356e+07	1.43756e+07	558622	1.41738e+07	7.97101e+07	7.58003e+07	2.98078e+07	1.35869e+07	351126	9.62232e+07	3.07985e+07	5.23723e+07
Medium	Q9UMR5	Lysosomal thioesterase PPT2 OS=Homo sapiens OX=9606 GN=PPT2 PE=1 SV=4	3	1	47	1	302	34.2	2.8647e+07	23677356	26068214	29303751	2.46783e+07	19625488	3.02487e+07	35279254	41671398	46954344	34759779	40673962	41993409	40652443	34657763	36735126	40593788	43355057	3.51124e+07	34663569
High	Q15782	Chitinase-3-like protein 2 OS=Homo sapiens OX=9606 GN=CHI3L2 PE=1 SV=1	58	15	1090	15	390	43.5	6.82672e+07	5.2003e+06	1.68122e+07	2.59652e+07	3.69402e+06	7.0006e+07	4.28613e+07	3.43378e+07	2.3732e+07	1.35777e+07	1.89951e+07	3.24128e+07	6.91833e+07	2.83276e+07	4.68748e+07	4.09924e+07	2.01387e+07	3.72295e+07	3.66925e+07	2.64162e+07
High	A0A087WSY6	Immunoglobulin kappa variable 3D-15 OS=Homo sapiens OX=9606 GN=IGKV3D-15 PE=3 SV=6	26	2	47	2	115	12.5	1357609	2.89909e+06	74526240	1.11174e+06	6.03783e+06	19658264	6.96671e+07	987409	24857718	9.07355e+06	9.09478e+07	114461904	79627104	91602544	17805945	965876	23527780	1106110	15888883	13552923
Medium	Q96Q89	Kinesin-like protein KIF20B OS=Homo sapiens OX=9606 GN=KIF20B PE=1 SV=3	0	1	68	1	1820	210.5	11157707	12936854	15440864	11249652		10398385	16670347	51020844	36612216	66430714	16613681	112555232	79471242	17297288	15828769	23801968	18729050	47622653	32066084	22948306
High	P04746	Pancreatic alpha-amylase OS=Homo sapiens OX=9606 GN=AMY2A PE=1 SV=2	47	16	1031	16	511	57.7	3.95295e+07	3.28108e+07	1.71522e+07	1.39077e+07	5.0827e+07	2.41391e+07	5.95915e+07	3.53945e+07	1.20308e+07	8.64738e+06	6.66796e+06	1.16352e+07	3.07195e+07	1.73897e+07	6.07908e+06	4.64927e+07	7.99874e+06	1.71609e+07	1.74331e+07	1.8713e+08
High	P34096	Ribonuclease 4 OS=Homo sapiens OX=9606 GN=RNASE4 PE=1 SV=3	54	9	785	9	147	16.8	6.59773e+07	3.00767e+07	1.72602e+07	4.77297e+07	2.37265e+06	6.79892e+07	2.25577e+07	4.43673e+07	2.21785e+07	1.89815e+07	3.06572e+07	2.31652e+07	3.28286e+07	2.56762e+07	2.31458e+07	3.3667e+07	2.80166e+07	4.16706e+07	3.07469e+07	2.21312e+07
High	P28325	Cystatin-D OS=Homo sapiens OX=9606 GN=CST5 PE=1 SV=1	69	7	417	7	142	16.1	1.01504e+08	2.44521e+06	6.55029e+07	117647	5.56009e+07	1.54436e+06	4.92076e+07	330093	58346.3	276244	1.43428e+06	114398	769373	569048	9.5537e+06	1.32957e+08	1.68115e+06	100880	78968.4	1.73112e+08
High	P20930	Filaggrin OS=Homo sapiens OX=9606 GN=FLG PE=1 SV=3	29	53	2764	53	4061	434.9	1.83045e+07	4.50231e+07	4.86963e+07	3.85802e+07	1.04138e+07	5.8609e+07	1.2362e+07	8.28132e+06	1.53243e+07	605454	4.37156e+06	5.47475e+07	2.83023e+07	1.49723e+07	2.19882e+07	1.20043e+08	3.84072e+06	2.78676e+07	1.66115e+07	4.41531e+07
High	P01860	Immunoglobulin heavy constant gamma 3 OS=Homo sapiens OX=9606 GN=IGHG3 PE=1 SV=3	51	14	1383	7	446	49.1	2.33592e+07	7.89082e+07	1.31943e+07	2.67239e+07	5.65536e+06	1.55492e+07	1.74446e+07	4.50617e+07	1.48531e+07	1.36818e+07	9.11204e+06	3.84676e+07	1.47216e+07	5.28122e+07	1.64196e+07	5.17378e+07	6.40096e+06	9.06444e+07	2.39482e+07	2.34713e+07
High	P29508	Serpin B3 OS=Homo sapiens OX=9606 GN=SERPINB3 PE=1 SV=2	76	24	1028	13	390	44.5	6.91078e+06	5.93163e+07	1.8865e+07	6.00504e+07	1.79188e+07	5.62209e+07	2.29778e+07	1.22771e+07	6.29829e+06	1.82239e+06	4.46434e+06	7.88058e+07	4.00877e+07	2.1449e+07	4.09657e+06	3.95881e+07	3.51528e+06	2.90678e+07	7.6737e+06	7.91286e+07
Medium	Q7Z6K1	THAP domain-containing protein 5 OS=Homo sapiens OX=9606 GN=THAP5 PE=1 SV=2	2	1	96	1	395	45.4	18598934	25460892	45868416	30017648	12538936	26630470	28411328	18742266	30122358	27808112	30866232	33779068	35021136	36887696	27629540	14417168	42280520	20739012	21382812	30929374
Medium	Q8N766	ER membrane protein complex subunit 1 OS=Homo sapiens OX=9606 GN=EMC1 PE=1 SV=1	1	1	61	1	993	111.7	4.59157e+07	9.63861e+06	1.60302e+07	2.04401e+07	3.61796e+06	3.8641e+07	22281506	4.94836e+07	19651654	2.29871e+07	3.24553e+07	2.4391e+07	3.22678e+07	2.58217e+07	3.19727e+07	3.64532e+07	2.64689e+07	3.44278e+07	22814794	1.68116e+07
High	P19827	Inter-alpha-trypsin inhibitor heavy chain H1 OS=Homo sapiens OX=9606 GN=ITIH1 PE=1 SV=3	6	4	43	4	911	101.3	35634748	1.73136e+07	15878767	1.65616e+07	9733910	3.83473e+07	20158438	45630055	2.36867e+07	23019516	18664946	2.08153e+07	3.0471e+07	1.81756e+07	2.93809e+07	40911888	22854398	2.90251e+07	30456784	20733940
Low	Q08257	Quinone oxidoreductase OS=Homo sapiens OX=9606 GN=CRYZ PE=1 SV=1	2	1	4	1	329	35.2	744739	3.16306e+06	816103	848722		2.83516e+06	20893912	8.58064e+06	62917372	22921526	1.13634e+06	62414632	70007560	12797128	1.25588e+07	12091882	1.10561e+06	100160112	41369364	3.47719e+07
High	P02679	Fibrinogen gamma chain OS=Homo sapiens OX=9606 GN=FGG PE=1 SV=3	46	17	823	17	453	51.5	1.85465e+07	7.74371e+07	2.78606e+06	1.15802e+07	1.28481e+07	6.69961e+07	1.10279e+07	5.29823e+06	1.25608e+07	8.95113e+06	1.84353e+06	1.63471e+07	5.18735e+07	5.4526e+07	1.56331e+07	1.01331e+07	1.70015e+06	6.55589e+07	1.72095e+07	3.21111e+07
Medium	Q8N5G2	Macoilin OS=Homo sapiens OX=9606 GN=MACO1 PE=1 SV=1	1	1	435	1	664	76.1	2.22335e+07	5.31169e+07	1.40295e+07	1.70741e+07	20853296	1.94254e+07	30841857	2.56992e+07	22292482	1.66926e+07	2.63471e+07	26814400	36957793	2.0187e+07	1.91562e+07	2.63924e+07	1.89566e+07	32436894	1.64571e+07	24361670
High	P31151	Protein S100-A7 OS=Homo sapiens OX=9606 GN=S100A7 PE=1 SV=4	54	7	512	4	101	11.5	1.22329e+07	1.65399e+08	1.69651e+07	2.88028e+07	7.5909e+06	1.78842e+07	1.71986e+07	2.09287e+07	5.05102e+06	774591	1.22992e+06	3.26303e+07	1.71551e+07	3.60506e+06	7.85156e+06	2.89814e+07	3.66956e+06	7.39779e+06	1.04859e+07	6.30378e+07
High	Q13217	DnaJ homolog subfamily C member 3 OS=Homo sapiens OX=9606 GN=DNAJC3 PE=1 SV=1	52	19	948	19	504	57.5	3.55671e+07	9.785e+06	1.66898e+07	1.1861e+07	3.14797e+06	4.18792e+07	2.5741e+07	3.7855e+07	2.00943e+07	2.23318e+07	2.35927e+07	1.63667e+07	1.93544e+07	1.54033e+07	2.72724e+07	3.57856e+07	2.61848e+07	2.75467e+07	2.46093e+07	2.60175e+07
High	A2NJV5	Immunoglobulin kappa variable 2-29 OS=Homo sapiens OX=9606 GN=IGKV2-29 PE=3 SV=2	20	2	174	2	120	13.1	23795939	9.17676e+07	1.57448e+07	2.33327e+07	5.16257e+06	2.19793e+07	1.43325e+07	31596579	8.39147e+06	5.87223e+06	8.26255e+06	3.12584e+07	2.13348e+07	1.95444e+07	3.06639e+07	30730884	9.59453e+06	2.35179e+07	1.01629e+07	2.03782e+07
High	A0A075B6S2	Immunoglobulin kappa variable 2D-29 OS=Homo sapiens OX=9606 GN=IGKV2D-29 PE=3 SV=1	20	2	174	2	120	13.1	23795939	9.17676e+07	1.57448e+07	2.33327e+07	5.16257e+06	2.19793e+07	1.43325e+07	31596579	8.39147e+06	5.87223e+06	8.26255e+06	3.12584e+07	2.13348e+07	1.95444e+07	3.06639e+07	30730884	9.59453e+06	2.35179e+07	1.01629e+07	2.03782e+07
High	A0A075B6P5	Immunoglobulin kappa variable 2-28 OS=Homo sapiens OX=9606 GN=IGKV2-28 PE=3 SV=1	11	1	112	1	120	12.9	23427855	9.04827e+07	1.52151e+07	2.3028e+07	5.08887e+06	2.17997e+07	14110368	31064326	8.17587e+06	5816280	8.12609e+06	30104546	2.10402e+07	19317824	30320914	28826636	9.45876e+06	2.32792e+07	9.90495e+06	19993020
High	P06310	Immunoglobulin kappa variable 2-30 OS=Homo sapiens OX=9606 GN=IGKV2-30 PE=3 SV=2	11	1	112	1	120	13.2	23427855	9.04827e+07	1.52151e+07	2.3028e+07	5.08887e+06	2.17997e+07	14110368	31064326	8.17587e+06	5816280	8.12609e+06	30104546	2.10402e+07	19317824	30320914	28826636	9.45876e+06	2.32792e+07	9.90495e+06	19993020
High	A0A087WW87	Immunoglobulin kappa variable 2-40 OS=Homo sapiens OX=9606 GN=IGKV2-40 PE=3 SV=2	11	1	112	1	121	13.3	23427855	9.04827e+07	1.52151e+07	2.3028e+07	5.08887e+06	2.17997e+07	14110368	31064326	8.17587e+06	5816280	8.12609e+06	30104546	2.10402e+07	19317824	30320914	28826636	9.45876e+06	2.32792e+07	9.90495e+06	19993020
High	A0A0A0MRZ7	Immunoglobulin kappa variable 2D-26 OS=Homo sapiens OX=9606 GN=IGKV2D-26 PE=3 SV=1	11	1	112	1	120	13.3	23427855	9.04827e+07	1.52151e+07	2.3028e+07	5.08887e+06	2.17997e+07	14110368	31064326	8.17587e+06	5816280	8.12609e+06	30104546	2.10402e+07	19317824	30320914	28826636	9.45876e+06	2.32792e+07	9.90495e+06	19993020
High	A0A075B6S6	Immunoglobulin kappa variable 2D-30 OS=Homo sapiens OX=9606 GN=IGKV2D-30 PE=3 SV=1	11	1	112	1	120	13.2	23427855	9.04827e+07	1.52151e+07	2.3028e+07	5.08887e+06	2.17997e+07	14110368	31064326	8.17587e+06	5816280	8.12609e+06	30104546	2.10402e+07	19317824	30320914	28826636	9.45876e+06	2.32792e+07	9.90495e+06	19993020
High	P07355	Annexin A2 OS=Homo sapiens OX=9606 GN=ANXA2 PE=1 SV=2	64	19	802	19	339	38.6	2.60715e+07	5.11956e+07	1.86177e+07	2.62813e+07	1.70758e+07	6.72483e+07	1.58772e+07	1.32953e+07	6.13914e+06	1.07598e+06	1.62637e+06	2.87274e+07	1.78684e+07	4.45824e+06	8.60359e+06	4.87939e+07	2.31816e+06	7.93653e+06	1.24961e+07	5.7199e+07
High	P02763	Alpha-1-acid glycoprotein 1 OS=Homo sapiens OX=9606 GN=ORM1 PE=1 SV=2	41	8	385	6	201	23.5	19568611	3.91683e+07	9.7098e+06	1.65963e+07	5.18184e+06	3.33749e+07	1.53643e+07	7.62655e+06	1.71772e+07	8.66834e+06	2.94434e+06	2.23645e+07	3.80236e+07	3.87326e+07	1.81719e+07	1.94825e+07	2.48522e+06	5.80469e+07	1.44229e+07	2.52091e+07
High	O43852	Calumenin OS=Homo sapiens OX=9606 GN=CALU PE=1 SV=2	69	18	1279	18	315	37.1	2.14801e+07	7.86188e+06	6.63712e+06	1.06676e+07	900454	1.80843e+07	1.72392e+07	4.94417e+07	1.852e+07	3.18818e+07	2.03643e+07	1.96527e+07	2.74455e+07	2.62406e+07	1.92694e+07	1.7725e+07	2.01637e+07	3.61104e+07	2.1621e+07	1.42123e+07
High	P01619	Immunoglobulin kappa variable 3-20 OS=Homo sapiens OX=9606 GN=IGKV3-20 PE=1 SV=2	41	3	401	2	116	12.5	3.48209e+07	7.12115e+07	1.15287e+07	1.97485e+07	2.69649e+06	1.93065e+07	1.83379e+07	2.01724e+07	8068630	7.50712e+06	6.66609e+06	2.02358e+07	17138806	2.88208e+07	2.50459e+07	2.53435e+07	7.59399e+06	2.39897e+07	11167166	2.50643e+07
High	Q14697	Neutral alpha-glucosidase AB OS=Homo sapiens OX=9606 GN=GANAB PE=1 SV=3	53	32	1080	32	944	106.8	2.75235e+07	7.91658e+07	4.13128e+06	1.49682e+07	5.02325e+06	9.6948e+07	6.37825e+06	3.11154e+07	1.60854e+07	7.15996e+06	1.36063e+07	7.35456e+06	5.50888e+06	1.17576e+07	1.15132e+07	1.04081e+07	1.28432e+07	1.329e+07	1.99477e+07	8.80327e+06
High	P0C0L5	Complement C4-B OS=Homo sapiens OX=9606 GN=C4B PE=1 SV=2	38	42	635	3	1744	192.6	25935269	57468313	9.58796e+06	1.30021e+07	3144507	4.38384e+07	1.39274e+07	2.09712e+07	9.7384e+06	4.43309e+06	6.75512e+06	1.20821e+07	3.9519e+07	1.82713e+07	2.21221e+07	2.10999e+07	5.9392e+06	2.92788e+07	1.37346e+07	2.78014e+07
High	P28799	Progranulin OS=Homo sapiens OX=9606 GN=GRN PE=1 SV=2	46	18	958	18	593	63.5	2.23573e+07	8.53376e+06	5.41057e+06	1.55878e+07	868140	3.36277e+07	2.98134e+07	3.84609e+07	1.82605e+07	1.11068e+07	1.54508e+07	1.90248e+07	3.20086e+07	2.18833e+07	1.61594e+07	1.7269e+07	1.59762e+07	2.63385e+07	2.7745e+07	11840130
High	P01859	Immunoglobulin heavy constant gamma 2 OS=Homo sapiens OX=9606 GN=IGHG2 PE=1 SV=3	44	11	1152	4	395	43.8	1.33832e+07	9.95951e+07	1.06071e+07	2.01698e+07	114373	9.91189e+06	9.26657e+06	6.86182e+06	1.52781e+07	1.10681e+07	404710	3.12807e+07	1.00614e+07	3.53667e+07	1.45476e+07	23579243	832822	4.8146e+07	1.5361e+07	6.66751e+06
High	P01033	Metalloproteinase inhibitor 1 OS=Homo sapiens OX=9606 GN=TIMP1 PE=1 SV=1	57	8	361	8	207	23.2	5.60766e+07	7.72141e+06	9.46328e+06	9.43101e+06	663962	2.37606e+07	2.69934e+07	1.8188e+07	1.3709e+07	9.6356e+06	7.66681e+06	9.25312e+06	2.55821e+07	2.06776e+07	3.04319e+07	2.76685e+07	7.58224e+06	2.27488e+07	1.88525e+07	2.10095e+07
High	P10599	Thioredoxin OS=Homo sapiens OX=9606 GN=TXN PE=1 SV=3	64	6	395	6	105	11.7	1.32519e+07	4.73642e+07	1.71004e+07	2.08217e+07	1.90406e+07	2.86595e+07	9.42194e+06	3.41759e+06	6399329	2.3266e+06	1.79131e+06	3.15421e+07	1.68505e+07	1.21427e+07	7.94705e+06	4.00139e+07	2.23169e+06	1.49302e+07	8.93898e+06	4.62412e+07
High	P03950	Angiogenin OS=Homo sapiens OX=9606 GN=ANG PE=1 SV=1	53	7	388	7	147	16.5	1.41884e+07	1.47394e+07	4.04215e+06	7.29543e+06	1.65913e+06	1.95736e+07	1.45571e+07	4.43037e+07	1.4716e+07	1.75532e+07	1.4077e+07	1.64921e+07	2.06526e+07	1.77676e+07	1.34584e+07	2.10916e+07	1.31422e+07	27027455	2.11623e+07	1.81792e+07
Low	Q9NPP4	NLR family CARD domain-containing protein 4 OS=Homo sapiens OX=9606 GN=NLRC4 PE=1 SV=2	1	1	16	1	1024	116.1	5.31435e+06	89220608	515170	558804	12004311	51320164	1.44068e+06				2486937				2.38881e+06		1.14002e+06			1.73898e+07
High	P59665	Neutrophil defensin 1 OS=Homo sapiens OX=9606 GN=DEFA1 PE=1 SV=1	19	2	129	2	94	10.2	2.03126e+06	1.83149e+08	2.33603e+06	9.71462e+06	1.29275e+07	2.22655e+07	7.32431e+06	6.60697e+06	3.13521e+06	1.64939e+06	1.88977e+06	1.06529e+07	4.71721e+06	1.7512e+06	2.16206e+06	8.6247e+06	2.99376e+06	1.74521e+06	3.73825e+06	3.94563e+07
High	P59666	Neutrophil defensin 3 OS=Homo sapiens OX=9606 GN=DEFA3 PE=1 SV=1	19	2	129	2	94	10.2	2.03126e+06	1.83149e+08	2.33603e+06	9.71462e+06	1.29275e+07	2.22655e+07	7.32431e+06	6.60697e+06	3.13521e+06	1.64939e+06	1.88977e+06	1.06529e+07	4.71721e+06	1.7512e+06	2.16206e+06	8.6247e+06	2.99376e+06	1.74521e+06	3.73825e+06	3.94563e+07
High	A6NMY6	Putative annexin A2-like protein OS=Homo sapiens OX=9606 GN=ANXA2P2 PE=5 SV=2	45	15	593	15	339	38.6	2.02736e+07	3.78443e+07	1.32253e+07	20251731	1.32509e+07	5.14565e+07	1.11033e+07	9.64791e+06	5.47532e+06	685104	908849	2.19383e+07	1.15032e+07	3.27704e+06	5.90884e+06	3.85711e+07	2.31816e+06	6.56722e+06	1.01597e+07	4.3741e+07
High	P01768	Immunoglobulin heavy variable 3-30 OS=Homo sapiens OX=9606 GN=IGHV3-30 PE=1 SV=2	25	3	349	2	117	12.9	1.26649e+07	5.7737e+07	8.24893e+06	1.36732e+07	9.76126e+06	6.81163e+06	1.17855e+07	1.72994e+07	1.07754e+07	7.67307e+06	5.75853e+06	2.43166e+07	8.73063e+06	1.32056e+07	1.66242e+07	2.60076e+07	2.80873e+06	2.05696e+07	8.45383e+06	2.61654e+07
High	P19652	Alpha-1-acid glycoprotein 2 OS=Homo sapiens OX=9606 GN=ORM2 PE=1 SV=2	40	7	270	5	201	23.6	8.98391e+06	7.47167e+07	8.35261e+06	2.04136e+07	1.0221e+06	2.15223e+07	4.87064e+06	2.20963e+07	6.27717e+06	8.53606e+06	7.6094e+06	2.28877e+07	1.75204e+07	1.0639e+07	7.65945e+06	2.17846e+07	6745066	15633498	7149074	1.24805e+07
Low	Q99963	Endophilin-A3 OS=Homo sapiens OX=9606 GN=SH3GL3 PE=1 SV=1	4	1	7	1	347	39.3	16892972	74169688	5614651	11602739	4.47227e+06	8524924	13026721	24109208	7.74757e+06	6.88915e+06	6303578	13392208	6.96114e+06	16606632	20729026	14364878	6046277	22303372	11260630	15077152
High	Q14515	SPARC-like protein 1 OS=Homo sapiens OX=9606 GN=SPARCL1 PE=1 SV=2	45	19	651	19	664	75.2	2.4079e+07	2.08671e+07	3.42154e+06	2.90176e+07	2.02348e+06	7.25409e+06	2.41178e+07	1.82894e+07	1.49946e+07	1.41262e+06	1.01196e+07	2.55823e+07	7.36095e+06	1.64487e+07	2.04375e+07	1.59041e+07	1.04202e+07	2.31434e+07	2.01809e+07	3.9319e+06
High	Q5T749	Keratinocyte proline-rich protein OS=Homo sapiens OX=9606 GN=KPRP PE=1 SV=1	37	14	344	14	579	64.1	8.7709e+06	1.45401e+08	773190	290705	2.71485e+06	7.40321e+07	956156	3.63965e+06	1.01119e+06	284814	1.15426e+06	1.14409e+06	1.94154e+06	1.92289e+06	3.87916e+06	3.50779e+06	2.42675e+06	3.27419e+06	3.84343e+06	2.72167e+07
High	Q6S8J3	POTE ankyrin domain family member E OS=Homo sapiens OX=9606 GN=POTEE PE=2 SV=3	7	5	433	2	1075	121.3	5.7648e+06	4.45301e+07	6.47295e+06	1.13403e+07	6.32373e+06	2.3979e+07	8.23204e+06	1.41091e+07	7.82571e+06	5.60216e+06	5.73787e+06	2.07681e+07	1.1038e+07	1.19962e+07	4.94433e+06	1.30992e+07	5.58605e+06	1.9126e+07	1.04943e+07	4.15844e+07
High	P07686	Beta-hexosaminidase subunit beta OS=Homo sapiens OX=9606 GN=HEXB PE=1 SV=4	35	14	307	14	556	63.1	1.08067e+07	8.12528e+06	9.18432e+06	1.02905e+07	264497	2.57913e+07	1.59065e+07	2.80384e+07	1.17413e+07	7.35006e+06	1.4557e+07	9.77708e+06	1.48369e+07	1.45721e+07	1.60821e+07	1.82406e+07	1.31984e+07	1.48683e+07	1.8286e+07	1.59471e+07
High	Q02809	Procollagen-lysine,2-oxoglutarate 5-dioxygenase 1 OS=Homo sapiens OX=9606 GN=PLOD1 PE=1 SV=2	46	21	727	21	727	83.5	1.74258e+07	1.17366e+07	4.18125e+06	8.85468e+06	888473	2.67443e+07	9.35405e+06	2.9974e+07	1.38785e+07	1.41344e+07	1.48136e+07	9902690	1.30302e+07	1.17985e+07	1.61372e+07	1.41417e+07	1.47489e+07	1.62321e+07	1.97782e+07	9.66545e+06
High	P14923	Junction plakoglobin OS=Homo sapiens OX=9606 GN=JUP PE=1 SV=3	54	28	319	28	745	81.7	3.19841e+06	1.04252e+08	4.98601e+06	989598	2.62406e+06	8.58804e+07	1.99884e+06	5.58764e+06	1.13124e+06	1.25666e+07	5.90386e+06	2.72719e+06	1.57812e+06	2.97594e+06	1.91647e+06	1.33682e+07	5549844	2.06798e+06	1.60144e+06	1.49339e+07
High	P02774	Vitamin D-binding protein OS=Homo sapiens OX=9606 GN=GC PE=1 SV=2	62	21	790	21	474	52.9	5.98772e+06	5.80708e+07	4.04698e+06	1.17451e+07	4.07126e+06	1.98707e+07	7.35866e+06	6.93056e+06	9.32894e+06	4.98811e+06	1.29765e+06	1.38992e+07	2.01674e+07	2.13301e+07	8.99337e+06	1.25769e+07	1.52557e+06	2.88587e+07	1.22193e+07	2.1712e+07
High	O00584	Ribonuclease T2 OS=Homo sapiens OX=9606 GN=RNASET2 PE=1 SV=2	44	8	581	8	256	29.5	1.18257e+07	9.79693e+06	8.25661e+06	1.30167e+07	1.96586e+06	1.66904e+07	2.46805e+07	2.01788e+07	9.74507e+06	7.5381e+06	1.41355e+07	1.54345e+07	1.68479e+07	16799737	7.81056e+06	1.95183e+07	1.30063e+07	2.15512e+07	1.21096e+07	1.26428e+07
High	Q9BRK5	45 kDa calcium-binding protein OS=Homo sapiens OX=9606 GN=SDF4 PE=1 SV=1	60	16	706	16	362	41.8	1.628e+07	4.25035e+06	3.76289e+06	1.11994e+07	2.66578e+06	3.22416e+07	7.57972e+06	2.38779e+07	1.10857e+07	1.30192e+07	1.54686e+07	1.31169e+07	1.59758e+07	1.45016e+07	1.25797e+07	1.10977e+07	1.57936e+07	2.08839e+07	1.42391e+07	9.13602e+06
High	P11021	Endoplasmic reticulum chaperone BiP OS=Homo sapiens OX=9606 GN=HSPA5 PE=1 SV=2	29	15	390	13	654	72.3	1.07314e+07	2.4419e+07	6.86827e+06	1.13463e+07	2.11854e+06	2.07418e+07	9.05736e+06	2.12073e+07	1.36024e+07	6.76432e+06	5.5275e+06	7.94958e+06	3.16545e+07	9.12002e+06	1.03383e+07	1.74849e+07	6.22267e+06	1.32113e+07	2.03575e+07	1.41762e+07
High	O95841	Angiopoietin-related protein 1 OS=Homo sapiens OX=9606 GN=ANGPTL1 PE=2 SV=1	12	4	68	4	491	56.7	9733148	3.32394e+07	6.51456e+06	1.40752e+07	636041	2.01279e+07	1.19071e+07	2.84651e+06	1.53128e+07	7.20868e+06	3.15367e+06	1.22183e+07	1.87474e+07	2.4663e+07	1.50182e+07	7.04774e+06	3.00542e+06	2.07481e+07	1.23064e+07	2.06788e+07
High	A5A3E0	POTE ankyrin domain family member F OS=Homo sapiens OX=9606 GN=POTEF PE=1 SV=2	5	4	430	1	1075	121.4	4.23666e+06	4.36114e+07	6.44082e+06	1.00148e+07	6.32373e+06	2.30153e+07	6.93044e+06	1.10657e+07	6.68466e+06	4.76795e+06	4.88936e+06	2.01275e+07	9.96264e+06	1.06051e+07	3.65121e+06	1.23872e+07	4.66071e+06	1.76158e+07	9.03838e+06	4.01902e+07
High	P00747	Plasminogen OS=Homo sapiens OX=9606 GN=PLG PE=1 SV=2	40	22	167	22	810	90.5	2.28041e+07	2.08798e+07	6.40152e+06	1.62777e+07	1.38434e+07	1.75154e+07	1.1901e+07	11252444	6.81223e+06	5.53566e+06	8.93769e+06	7.98342e+06	1.21663e+07	1.08903e+07	1.13283e+07	1.86374e+07	7.04913e+06	1.58661e+07	8.70488e+06	1.39686e+07
High	Q92743	Serine protease HTRA1 OS=Homo sapiens OX=9606 GN=HTRA1 PE=1 SV=1	27	11	362	11	480	51.3	2.39959e+07	6.94922e+07	1.13801e+07	1.80703e+07	3.43168e+06	9.92508e+06	8.20389e+06	6.07389e+06	6.01538e+06	5.3036e+06	5.38872e+06	6.70697e+06	8.69255e+06	8.09275e+06	9.64791e+06	6.82844e+06	4.85842e+06	1.06962e+07	7.09767e+06	3.40655e+06
High	Q08188	Protein-glutamine gamma-glutamyltransferase E OS=Homo sapiens OX=9606 GN=TGM3 PE=1 SV=4	42	21	228	21	693	76.6	5.6557e+06	4.45594e+07	7.08777e+06	3.61437e+06	4.9332e+06	1.7336e+07	4.48974e+06	3.84892e+06	8.98714e+06	8.82386e+06	988248	1.62204e+07	1.11042e+07	1.00599e+07	1.26451e+07	1.3736e+07	7.12827e+06	1.21173e+07	9.04669e+06	3.08841e+07
High	A0A075B6K4	Immunoglobulin lambda variable 3-10 OS=Homo sapiens OX=9606 GN=IGLV3-10 PE=3 SV=2	23	3	180	3	115	12.4	1.02136e+07	3.81109e+07	4328853	5.78712e+06	5.5483e+06	5.56088e+06	1.08867e+07	1.75361e+07	9.89588e+06	1.02152e+07	7.80119e+06	7.35827e+06	8.87551e+06	1.08883e+07	1.36157e+07	1.43786e+07	6.58717e+06	2.01917e+07	1.01036e+07	1.32503e+07
High	P60174	Triosephosphate isomerase OS=Homo sapiens OX=9606 GN=TPI1 PE=1 SV=4	78	13	536	13	249	26.7	2.1024e+06	2.38553e+07	1.79014e+07	1.27263e+07	6.65076e+06	2.74568e+07	1.01109e+07	2678251	4.48353e+06	184308	1.44293e+06	1.04925e+07	1.95125e+07	6.11418e+06	981916	4.04009e+07	1.39681e+06	7.64714e+06	7.50386e+06	2.51604e+07
High	Q01459	Di-N-acetylchitobiase OS=Homo sapiens OX=9606 GN=CTBS PE=1 SV=1	25	6	106	6	385	43.7	1.60494e+07	1.42568e+07	8.16382e+06	1.26498e+07	251035	14003068	9.31012e+06	2.74885e+07	8.75205e+06	9.61089e+06	1.60305e+07	8973649	7.56274e+06	1.05364e+07	8.72299e+06	1.27354e+07	9.82819e+06	1.49268e+07	1.19359e+07	4.74932e+06
High	P05089	Arginase-1 OS=Homo sapiens OX=9606 GN=ARG1 PE=1 SV=2	76	18	436	18	322	34.7	5.85495e+06	1.47148e+07	1.26339e+07	2.29168e+07	6.13364e+06	2.06371e+07	1.03991e+07	2.28349e+06	3.44092e+06	592680	1.02104e+06	2.54667e+07	1.37147e+07	6.33575e+06	454110	3.05334e+07	477915	9.75358e+06	4.65597e+06	3.12676e+07
Low	Q9ULJ7	Ankyrin repeat domain-containing protein 50 OS=Homo sapiens OX=9606 GN=ANKRD50 PE=1 SV=4	1	1	9	1	1429	155.8	22340358	3.6221e+06	8944561	4.03043e+06		3.68914e+06	3.06323e+06	7.74154e+06	1.68628e+07	7.11226e+06	1.08563e+07	5060397	2.11037e+06	1.20278e+07	1.30491e+07	1.67118e+07	11509202	1.33211e+07	21895012	2.62276e+07
High	Q9BYX7	Putative beta-actin-like protein 3 OS=Homo sapiens OX=9606 GN=POTEKP PE=5 SV=1	11	3	264	1	375	42	3312573	3.95424e+07	5.57329e+06	8.93107e+06	3.10223e+06	2.00282e+07	5.51407e+06	10027100	5.25047e+06	3.57185e+06	3.75486e+06	1.67953e+07	8.40835e+06	8.41197e+06	3.02277e+06	1.12456e+07	3.18532e+06	1.3641e+07	7.35504e+06	3.49398e+07
High	P08603	Complement factor H OS=Homo sapiens OX=9606 GN=CFH PE=1 SV=4	32	30	496	27	1231	139	6.91623e+06	3.4461e+07	2.76129e+06	8.8969e+06	1.50567e+06	2.77245e+07	7.55492e+06	6.62072e+06	4.21261e+06	5.15137e+06	3.76932e+06	8.94121e+06	1.48235e+07	1.21374e+07	9.55807e+06	8.10882e+06	4.17406e+06	2.1222e+07	5.28924e+06	2.04818e+07
High	P01764	Immunoglobulin heavy variable 3-23 OS=Homo sapiens OX=9606 GN=IGHV3-23 PE=1 SV=2	19	2	266	1	117	12.6	9652786	3.7404e+07	4.46509e+06	1.11192e+07	4.42568e+06	4.52635e+06	9.31626e+06	1.40145e+07	7.95587e+06	5.54821e+06	4.54785e+06	1.63891e+07	4.86161e+06	9.89615e+06	1.10036e+07	1.81759e+07	1.265e+06	1.51505e+07	4.8876e+06	1.73219e+07
High	Q01469	Fatty acid-binding protein 5 OS=Homo sapiens OX=9606 GN=FABP5 PE=1 SV=3	59	6	166	6	135	15.2	2.40642e+06	1.71568e+07	3.08515e+06	7.24751e+06	3.39485e+06	9.05346e+06	1.36103e+07	9.4698e+06	7.8649e+06	7.23419e+06	8.23796e+06	9.28161e+06	1.06115e+07	7.08895e+06	1.82708e+07	1.67294e+07	7.7178e+06	1.11004e+07	1.47565e+07	2.35526e+07
High	P62805	Histone H4 OS=Homo sapiens OX=9606 GN=H4C1 PE=1 SV=2	51	6	237	6	103	11.4	1.48858e+06	8.86086e+07	5.46751e+06	5.1542e+06	9.0251e+06	1.57351e+07	2.01244e+06	2.80583e+06	2.38986e+06	894622	1.24657e+06	8.52597e+06	4.27755e+06	916345	838491	9.4629e+06	796326	1.01973e+06	2.28233e+06	4.316e+07
High	P02765	Alpha-2-HS-glycoprotein OS=Homo sapiens OX=9606 GN=AHSG PE=1 SV=2	32	7	590	7	367	39.3	8.40483e+06	4.1857e+07	3.2963e+06	6.50152e+06	1.17522e+06	1.42502e+07	7.07593e+06	1.42615e+06	1.23514e+07	4.69231e+06	305922	7.16758e+06	1.45368e+07	1.25114e+07	7.19117e+06	7.24717e+06	148376	2.29661e+07	1.19142e+07	1.96323e+07
High	P62807	Histone H2B type 1-C/E/F/G/I OS=Homo sapiens OX=9606 GN=H2BC4 PE=1 SV=4	36	5	153	5	126	13.9	4.56013e+06	4.93515e+07	4.37513e+06	9.47109e+06	1.06663e+07	1.40899e+07	3.45219e+06	8.68706e+06	4.71029e+06	4.18534e+06	855594	1.35053e+07	8.88311e+06	3.57928e+06	3.25986e+06	9.88595e+06	849534	4.66799e+06	6.13874e+06	3.43746e+07
High	P58876	Histone H2B type 1-D OS=Homo sapiens OX=9606 GN=H2BC5 PE=1 SV=2	36	5	153	5	126	13.9	4.56013e+06	4.93515e+07	4.37513e+06	9.47109e+06	1.06663e+07	1.40899e+07	3.45219e+06	8.68706e+06	4.71029e+06	4.18534e+06	855594	1.35053e+07	8.88311e+06	3.57928e+06	3.25986e+06	9.88595e+06	849534	4.66799e+06	6.13874e+06	3.43746e+07
High	Q93079	Histone H2B type 1-H OS=Homo sapiens OX=9606 GN=H2BC9 PE=1 SV=3	36	5	153	5	126	13.9	4.56013e+06	4.93515e+07	4.37513e+06	9.47109e+06	1.06663e+07	1.40899e+07	3.45219e+06	8.68706e+06	4.71029e+06	4.18534e+06	855594	1.35053e+07	8.88311e+06	3.57928e+06	3.25986e+06	9.88595e+06	849534	4.66799e+06	6.13874e+06	3.43746e+07
High	O60814	Histone H2B type 1-K OS=Homo sapiens OX=9606 GN=H2BC12 PE=1 SV=3	36	5	153	5	126	13.9	4.56013e+06	4.93515e+07	4.37513e+06	9.47109e+06	1.06663e+07	1.40899e+07	3.45219e+06	8.68706e+06	4.71029e+06	4.18534e+06	855594	1.35053e+07	8.88311e+06	3.57928e+06	3.25986e+06	9.88595e+06	849534	4.66799e+06	6.13874e+06	3.43746e+07
High	Q99880	Histone H2B type 1-L OS=Homo sapiens OX=9606 GN=H2BC13 PE=1 SV=3	36	5	153	5	126	13.9	4.56013e+06	4.93515e+07	4.37513e+06	9.47109e+06	1.06663e+07	1.40899e+07	3.45219e+06	8.68706e+06	4.71029e+06	4.18534e+06	855594	1.35053e+07	8.88311e+06	3.57928e+06	3.25986e+06	9.88595e+06	849534	4.66799e+06	6.13874e+06	3.43746e+07
High	Q99879	Histone H2B type 1-M OS=Homo sapiens OX=9606 GN=H2BC14 PE=1 SV=3	36	5	153	5	126	14	4.56013e+06	4.93515e+07	4.37513e+06	9.47109e+06	1.06663e+07	1.40899e+07	3.45219e+06	8.68706e+06	4.71029e+06	4.18534e+06	855594	1.35053e+07	8.88311e+06	3.57928e+06	3.25986e+06	9.88595e+06	849534	4.66799e+06	6.13874e+06	3.43746e+07
High	Q99877	Histone H2B type 1-N OS=Homo sapiens OX=9606 GN=H2BC15 PE=1 SV=3	36	5	153	5	126	13.9	4.56013e+06	4.93515e+07	4.37513e+06	9.47109e+06	1.06663e+07	1.40899e+07	3.45219e+06	8.68706e+06	4.71029e+06	4.18534e+06	855594	1.35053e+07	8.88311e+06	3.57928e+06	3.25986e+06	9.88595e+06	849534	4.66799e+06	6.13874e+06	3.43746e+07
High	Q5QNW6	Histone H2B type 2-F OS=Homo sapiens OX=9606 GN=H2BC18 PE=1 SV=3	36	5	153	5	126	13.9	4.56013e+06	4.93515e+07	4.37513e+06	9.47109e+06	1.06663e+07	1.40899e+07	3.45219e+06	8.68706e+06	4.71029e+06	4.18534e+06	855594	1.35053e+07	8.88311e+06	3.57928e+06	3.25986e+06	9.88595e+06	849534	4.66799e+06	6.13874e+06	3.43746e+07
High	P57053	Histone H2B type F-S OS=Homo sapiens OX=9606 GN=H2BC12L PE=1 SV=2	36	5	153	5	126	13.9	4.56013e+06	4.93515e+07	4.37513e+06	9.47109e+06	1.06663e+07	1.40899e+07	3.45219e+06	8.68706e+06	4.71029e+06	4.18534e+06	855594	1.35053e+07	8.88311e+06	3.57928e+06	3.25986e+06	9.88595e+06	849534	4.66799e+06	6.13874e+06	3.43746e+07
High	Q6UWP8	Suprabasin OS=Homo sapiens OX=9606 GN=SBSN PE=1 SV=2	45	13	635	13	590	60.5	1.42922e+07	9.00888e+06	7.0529e+06	1.06519e+07	3.20744e+06	1.45418e+07	6.13543e+06	1.52977e+07	3.72586e+06	6.32924e+06	5.11803e+06	1.63566e+07	8.99719e+06	7.14386e+06	8.68431e+06	2.90347e+07	3.27757e+06	5.89327e+06	6.33572e+06	1.75637e+07
High	P05155	Plasma protease C1 inhibitor OS=Homo sapiens OX=9606 GN=SERPING1 PE=1 SV=2	33	14	265	14	500	55.1	1.97919e+06	5.36404e+06	2.49596e+06	6.2595e+06	342667	1.01619e+07	7.89975e+06	4.83866e+06	5.15118e+06	1.77114e+06	885182	9.28951e+06	1.15589e+07	5.85722e+06	2.49756e+06	2.72736e+06	556985	9.29796e+06	1.02624e+08	6.72972e+06
High	Q02413	Desmoglein-1 OS=Homo sapiens OX=9606 GN=DSG1 PE=1 SV=2	35	25	349	25	1049	113.7	2.72903e+06	5.58454e+07	7.97489e+06	5.79656e+06	6.74737e+06	3.79001e+07	2.14266e+06	3.8604e+06	1.24097e+06	5.87184e+06	2.65535e+06	4.29364e+06	1.03801e+06	3.74427e+06	2.14416e+06	1.22675e+07	4.92319e+06	1.70022e+06	1.61074e+06	3.02746e+07
High	P0DP06	Immunoglobulin heavy variable 4-30-4 OS=Homo sapiens OX=9606 GN=IGHV4-30-4 PE=3 SV=1	21	2	174	2	118	13.1	9.15609e+06	2.614e+07	4.75876e+06	6.90012e+06	6.00871e+06	4.76813e+06	6.29806e+06	1.03808e+07	5.5045e+06	6.05911e+06	5066933	1.14344e+07	5.2813e+06	1.13824e+07	1.32062e+07	1.21589e+07	5.56033e+06	1.49035e+07	1.0986e+07	1.73597e+07
High	P06331	Immunoglobulin heavy variable 4-34 OS=Homo sapiens OX=9606 GN=IGHV4-34 PE=1 SV=2	20	2	174	2	123	13.8	9.15609e+06	2.614e+07	4.75876e+06	6.90012e+06	6.00871e+06	4.76813e+06	6.29806e+06	1.03808e+07	5.5045e+06	6.05911e+06	5066933	1.14344e+07	5.2813e+06	1.13824e+07	1.32062e+07	1.21589e+07	5.56033e+06	1.49035e+07	1.0986e+07	1.73597e+07
High	P0DP08	Immunoglobulin heavy variable 4-38-2 OS=Homo sapiens OX=9606 GN=IGHV4-38-2 PE=3 SV=1	21	2	174	2	117	13	9.15609e+06	2.614e+07	4.75876e+06	6.90012e+06	6.00871e+06	4.76813e+06	6.29806e+06	1.03808e+07	5.5045e+06	6.05911e+06	5066933	1.14344e+07	5.2813e+06	1.13824e+07	1.32062e+07	1.21589e+07	5.56033e+06	1.49035e+07	1.0986e+07	1.73597e+07
High	P01824	Immunoglobulin heavy variable 4-39 OS=Homo sapiens OX=9606 GN=IGHV4-39 PE=1 SV=2	20	2	174	2	125	13.9	9.15609e+06	2.614e+07	4.75876e+06	6.90012e+06	6.00871e+06	4.76813e+06	6.29806e+06	1.03808e+07	5.5045e+06	6.05911e+06	5066933	1.14344e+07	5.2813e+06	1.13824e+07	1.32062e+07	1.21589e+07	5.56033e+06	1.49035e+07	1.0986e+07	1.73597e+07
High	P01825	Immunoglobulin heavy variable 4-59 OS=Homo sapiens OX=9606 GN=IGHV4-59 PE=1 SV=2	22	2	174	2	116	12.9	9.15609e+06	2.614e+07	4.75876e+06	6.90012e+06	6.00871e+06	4.76813e+06	6.29806e+06	1.03808e+07	5.5045e+06	6.05911e+06	5066933	1.14344e+07	5.2813e+06	1.13824e+07	1.32062e+07	1.21589e+07	5.56033e+06	1.49035e+07	1.0986e+07	1.73597e+07
High	A0A0C4DH41	Immunoglobulin heavy variable 4-61 OS=Homo sapiens OX=9606 GN=IGHV4-61 PE=1 SV=1	21	2	174	2	118	13.1	9.15609e+06	2.614e+07	4.75876e+06	6.90012e+06	6.00871e+06	4.76813e+06	6.29806e+06	1.03808e+07	5.5045e+06	6.05911e+06	5066933	1.14344e+07	5.2813e+06	1.13824e+07	1.32062e+07	1.21589e+07	5.56033e+06	1.49035e+07	1.0986e+07	1.73597e+07
High	P61916	NPC intracellular cholesterol transporter 2 OS=Homo sapiens OX=9606 GN=NPC2 PE=1 SV=1	50	6	300	6	151	16.6	9.12929e+06	13973444	3.96196e+06	9.15375e+06	3.68543e+06	10576979	1.04139e+07	1.54887e+07	8.07481e+06	5.86753e+06	6.61395e+06	1.17548e+07	1.47406e+07	8.88912e+06	8.88032e+06	6.69294e+06	7.03235e+06	12413645	1.2498e+07	1.17511e+07
High	Q96S96	Phosphatidylethanolamine-binding protein 4 OS=Homo sapiens OX=9606 GN=PEBP4 PE=1 SV=3	47	7	345	7	227	25.7	1.16393e+07	9.91478e+06	3893917	8.42094e+06	1.40859e+06	1.6457e+07	3.66219e+06	1.63278e+06	1.67623e+07	1.34348e+06	1.18145e+07	1.39126e+07	9.31081e+06	1.19407e+07	6.42551e+06	7.50569e+06	5.96984e+06	2.31594e+07	2.44708e+07	1.88755e+06
High	P49788	Retinoic acid receptor responder protein 1 OS=Homo sapiens OX=9606 GN=RARRES1 PE=1 SV=2	48	11	499	11	294	33.3	5.55871e+06	1.42961e+07	1.08723e+06	2.51418e+07	1.40758e+06	2.33295e+07	8.30704e+06	1.16021e+07	4.98956e+06	4.06646e+06	6.81279e+06	3.1753e+07	1.79871e+07	3.59762e+06	4.67883e+06	4125706	5.08071e+06	4.6502e+06	7.92994e+06	5.08227e+06
High	Q13296	Mammaglobin-A OS=Homo sapiens OX=9606 GN=SCGB2A2 PE=1 SV=1	41	2	142	2	93	10.5	2727031	5445285	3.28691e+06	3.44631e+06	6430175	4.36381e+06	6.38771e+06	9345577	22210076	11112435	6427233	15717411	16512107	2682708	2154534	6.3861e+06	8460514	21930374	24397876	10103889
High	Q86YZ3	Hornerin OS=Homo sapiens OX=9606 GN=HRNR PE=1 SV=2	28	27	1008	27	2850	282.2	7.1686e+06	1.19912e+07	1.94324e+06	9.09074e+06	986246	2.57975e+07	1.14706e+07	1.56668e+07	9.31545e+06	269350	5.61625e+06	2.04074e+07	380161	8.00124e+06	5.26393e+06	9.92797e+06	2.13465e+06	1.87523e+07	1.15417e+07	1.05071e+07
High	P05164	Myeloperoxidase OS=Homo sapiens OX=9606 GN=MPO PE=1 SV=1	45	26	244	26	745	83.8	3.55972e+06	7.58513e+07	4.70392e+06	9.00176e+06	9.06174e+06	5.15659e+06	8.85538e+06	1.28996e+06	1.48741e+06	2.09174e+06	791359	1.08375e+07	5.31282e+06	983321	1.18067e+06	4.24336e+06	673451	2.13708e+06	2.06972e+06	3.59097e+07
High	P12830	Cadherin-1 OS=Homo sapiens OX=9606 GN=CDH1 PE=1 SV=3	3	3	294	3	882	97.4	1.46398e+07	8.18472e+06	5.00027e+06	5.23575e+06	2.47425e+06	1.04638e+07	5.90517e+06	1.51713e+07	9.61239e+06	6.39532e+06	9.41069e+06	6.37104e+06	7.08158e+06	8.81976e+06	9.28767e+06	1.18338e+07	9.79998e+06	1.29162e+07	1.26093e+07	9.31585e+06
High	Q562R1	Beta-actin-like protein 2 OS=Homo sapiens OX=9606 GN=ACTBL2 PE=1 SV=2	20	5	323	1	376	42	4786551	14623835	3.82465e+06	9765852		18872108	5653943	10375452	4439417	2826374	4041217	1.08843e+07	5.83331e+06	8136371	1.86297e+06	13150805	4760026	8655223	6304477	29290018
High	P01780	Immunoglobulin heavy variable 3-7 OS=Homo sapiens OX=9606 GN=IGHV3-7 PE=1 SV=2	26	3	459	1	117	12.9	1.48459e+07	41185140	3.97028e+06	1.21584e+07	7.09766e+06	7.69953e+06	6.77902e+06	5167760	1.67946e+06	2.13628e+06	2.43535e+06	1.30674e+07	3.18914e+06	8.5771e+06	10734224	6.41045e+06	4.22918e+06	17231975	1.9096e+06	5.5154e+06
High	P08571	Monocyte differentiation antigen CD14 OS=Homo sapiens OX=9606 GN=CD14 PE=1 SV=2	50	10	428	10	375	40.1	1.58036e+07	2.09171e+06	3.45459e+06	5.25416e+06	1.0011e+06	2.01442e+07	7.19815e+06	2.02227e+07	7.22529e+06	2.13628e+06	7.54764e+06	6.07747e+06	1.01974e+07	1.0952e+07	1.42377e+07	8.48393e+06	5.3826e+06	1.25305e+07	6.50235e+06	9.19028e+06
High	P33778	Histone H2B type 1-B OS=Homo sapiens OX=9606 GN=H2BC3 PE=1 SV=2	28	3	139	3	126	13.9	4.56013e+06	3.30455e+07	3.98953e+06	9.47109e+06	1.0226e+07	1.40899e+07	3.45219e+06	8.68706e+06	4.71029e+06	4.02924e+06	855594	1.17297e+07	8.05137e+06	3.57928e+06	3.25986e+06	9.88595e+06	849534	4.66799e+06	6.13874e+06	2.98387e+07
High	P06899	Histone H2B type 1-J OS=Homo sapiens OX=9606 GN=H2BC11 PE=1 SV=3	28	3	139	3	126	13.9	4.56013e+06	3.30455e+07	3.98953e+06	9.47109e+06	1.0226e+07	1.40899e+07	3.45219e+06	8.68706e+06	4.71029e+06	4.02924e+06	855594	1.17297e+07	8.05137e+06	3.57928e+06	3.25986e+06	9.88595e+06	849534	4.66799e+06	6.13874e+06	2.98387e+07
High	P23527	Histone H2B type 1-O OS=Homo sapiens OX=9606 GN=H2BC17 PE=1 SV=3	28	3	139	3	126	13.9	4.56013e+06	3.30455e+07	3.98953e+06	9.47109e+06	1.0226e+07	1.40899e+07	3.45219e+06	8.68706e+06	4.71029e+06	4.02924e+06	855594	1.17297e+07	8.05137e+06	3.57928e+06	3.25986e+06	9.88595e+06	849534	4.66799e+06	6.13874e+06	2.98387e+07
High	Q16778	Histone H2B type 2-E OS=Homo sapiens OX=9606 GN=H2BC21 PE=1 SV=3	28	3	139	3	126	13.9	4.56013e+06	3.30455e+07	3.98953e+06	9.47109e+06	1.0226e+07	1.40899e+07	3.45219e+06	8.68706e+06	4.71029e+06	4.02924e+06	855594	1.17297e+07	8.05137e+06	3.57928e+06	3.25986e+06	9.88595e+06	849534	4.66799e+06	6.13874e+06	2.98387e+07
High	Q8N257	Histone H2B type 3-B OS=Homo sapiens OX=9606 GN=H2BC26 PE=1 SV=3	28	3	139	3	126	13.9	4.56013e+06	3.30455e+07	3.98953e+06	9.47109e+06	1.0226e+07	1.40899e+07	3.45219e+06	8.68706e+06	4.71029e+06	4.02924e+06	855594	1.17297e+07	8.05137e+06	3.57928e+06	3.25986e+06	9.88595e+06	849534	4.66799e+06	6.13874e+06	2.98387e+07
High	P0CG38	POTE ankyrin domain family member I OS=Homo sapiens OX=9606 GN=POTEI PE=3 SV=1	3	3	334	1	1075	121.2	2.64367e+06	2.99329e+07	4.48102e+06	5.61498e+06	4.35873e+06	1.56646e+07	3.6706e+06	7.64819e+06	4.70189e+06	2.86705e+06	2.83448e+06	1.26641e+07	6.65558e+06	7.37622e+06	3.38653e+06	8.41919e+06	3.20282e+06	1.34676e+07	6.63137e+06	2.77796e+07
High	P0CG39	POTE ankyrin domain family member J OS=Homo sapiens OX=9606 GN=POTEJ PE=3 SV=1	3	3	334	1	1038	117.3	2.64367e+06	2.99329e+07	4.48102e+06	5.61498e+06	4.35873e+06	1.56646e+07	3.6706e+06	7.64819e+06	4.70189e+06	2.86705e+06	2.83448e+06	1.26641e+07	6.65558e+06	7.37622e+06	3.38653e+06	8.41919e+06	3.20282e+06	1.34676e+07	6.63137e+06	2.77796e+07
High	Q15293	Reticulocalbin-1 OS=Homo sapiens OX=9606 GN=RCN1 PE=1 SV=1	31	9	271	9	331	38.9	1.01277e+07	2.14423e+06	2.0303e+06	5.20352e+06	481182	1.07047e+07	5.24135e+06	2.34543e+07	8.64625e+06	1.12408e+07	7.97903e+06	9.87872e+06	9.65107e+06	7.54231e+06	8.51896e+06	1.24551e+07	8.93132e+06	1.31042e+07	1.11155e+07	4.72831e+06
High	P40926	Malate dehydrogenase, mitochondrial OS=Homo sapiens OX=9606 GN=MDH2 PE=1 SV=3	31	8	97	8	338	35.5	3.69585e+06	4.4693e+07	4.49565e+06	2.2222e+06	4.99166e+06	5.61244e+07	33453.6	2.94752e+06	72850.3		297684	1.97967e+06	2.01608e+06	471268	518776	1.56925e+07	131354	1.62523e+06	1.58887e+06	2.05e+07
High	P04217	Alpha-1B-glycoprotein OS=Homo sapiens OX=9606 GN=A1BG PE=1 SV=4	28	9	165	9	495	54.2	7.42558e+06	2.70027e+06	2.35236e+07	1.70598e+06	1.38199e+06	1.35351e+07	1.87421e+06	12214738	1.80745e+06	1.38283e+06		1.58458e+06	9.09937e+06	7.63484e+06	8.7139e+06	38267300	146515	1.06473e+07	3.12494e+06	1.51704e+07
High	Q9H1E1	Ribonuclease 7 OS=Homo sapiens OX=9606 GN=RNASE7 PE=1 SV=2	46	6	235	6	156	17.4	9.03961e+06	2.01989e+07	7.36533e+06	1.60268e+07	574184	1.10098e+07	5.84222e+06	9.64775e+06	2.71452e+06	840175	1.67348e+06	1.73517e+07	7.84807e+06	2.64938e+06	4.64238e+06	23380569	1.40998e+06	4.15667e+06	5.69048e+06	1.65902e+07
High	P01715	Immunoglobulin lambda variable 3-1 OS=Homo sapiens OX=9606 GN=IGLV3-1 PE=1 SV=2	7	1	120	1	115	12.3	7.59966e+06	27020460	2150548	4.72625e+06	1.54571e+06	3.44203e+06	5993688	1.42254e+07	8.31543e+06	8746337	4691542	6.46262e+06	4838801	8.19023e+06	7.7962e+06	1.01874e+07	3716540	17885392	7.14937e+06	7652819
High	P12036	Neurofilament heavy polypeptide OS=Homo sapiens OX=9606 GN=NEFH PE=1 SV=4	1	2	325	0	1026	112.4	6723092	3.49162e+07	1.5936e+06	2.74485e+06	1.01045e+07	4.59714e+07	2.21297e+06	7.96154e+06	1.83198e+06	4155600	2.43018e+06	1613958	3.59013e+06	866479	2.29484e+06	4.89033e+06	1.83836e+06	5.80743e+06	2.33281e+06	1.77412e+07
High	P06733	Alpha-enolase OS=Homo sapiens OX=9606 GN=ENO1 PE=1 SV=2	42	13	425	13	434	47.1	2.96048e+06	1.07451e+07	1.2145e+07	5.80117e+06	3.96313e+06	2.28033e+07	4.73521e+06	3.96722e+06	3.79242e+06	168515	2.06502e+06	4.65469e+06	1.23758e+07	4.76598e+06	528883	3.09449e+07	218458	5.92215e+06	3.60589e+06	2.31042e+07
High	A0A0J9YVY3	Immunoglobulin heavy variable 7-4-1 OS=Homo sapiens OX=9606 GN=IGHV7-4-1 PE=3 SV=1	9	1	301	0	117	12.8	5.7002e+06	2.14551e+07	6460493	4.41944e+06	5.29747e+06	2.55328e+06	6202691	7.39119e+06	5.03296e+06	5.09203e+06	3.55511e+06	1.12671e+07	8494395	9.02359e+06	10883346	11377994	3633972	13684554	6710025	10580157
High	P15144	Aminopeptidase N OS=Homo sapiens OX=9606 GN=ANPEP PE=1 SV=4	9	5	23	5	967	109.5		49482828	64240.8	628521		4.17102e+07	1.3432e+06	4.96702e+06	2.02137e+06	1.14089e+06	2.17967e+06	1.18541e+06	1.12414e+06	1266411	2.9017e+06	5.65373e+06	1.78709e+06	1.53157e+06	4.259e+06	13256550
High	P20742	Pregnancy zone protein OS=Homo sapiens OX=9606 GN=PZP PE=1 SV=4	4	5	198	5	1482	163.8	1.0626e+07	1.72157e+07	6.39079e+06	3.37198e+06	2.1598e+06	4.44317e+06	5.6115e+06	1.22301e+06	6.32315e+06	2.30259e+06	2.85212e+06	4.19469e+06	4.73137e+06	7.35038e+06	8.75693e+06	1.08156e+07	2.17144e+06	1.30506e+07	1.12176e+07	2.2785e+07
High	P14314	Glucosidase 2 subunit beta OS=Homo sapiens OX=9606 GN=PRKCSH PE=1 SV=2	29	11	346	11	528	59.4	4.72353e+06	3.99805e+06	4080431	7.9105e+06	1.52247e+06	1.27716e+07	4.62787e+06	1.53617e+07	6.41546e+06	6.19146e+06	6.60671e+06	1.05689e+07	9.82454e+06	7.34083e+06	4.28786e+06	1.28155e+07	5.83583e+06	8.73362e+06	1.14305e+07	1.58477e+06
High	A0A075B6H7	Probable non-functional immunoglobulin kappa variable 3-7 OS=Homo sapiens OX=9606 GN=IGKV3-7 PE=1 SV=1	23	2	79	2	116	12.8	5786773	3.373e+07	4281231	8837192	1.84907e+06	5.09092e+06	4419177	9056693	4.2845e+06	4.0051e+06	2.68304e+06	11509876	5.86932e+06	7413670	5.159e+06	9926739	2.34108e+06	10027622	4569562	5.73417e+06
High	Q96A08	Histone H2B type 1-A OS=Homo sapiens OX=9606 GN=H2BC1 PE=1 SV=3	16	2	84	2	127	14.2	4.56013e+06	2.07944e+07	3.44574e+06	8.21333e+06	1.0226e+07	1.14178e+07	3.07078e+06	8.19696e+06	4306223	3736186	855594	1.13755e+07	7.22675e+06	3.29417e+06	3.05436e+06	8.83846e+06	849534	4.66799e+06	5.71334e+06	22730024
High	P04196	Histidine-rich glycoprotein OS=Homo sapiens OX=9606 GN=HRG PE=1 SV=1	14	5	43	5	525	59.5	6.69038e+06	1.97123e+07	145207	1.11656e+07		3.45472e+06	1.20606e+06	15709268	1.14174e+06	8.76037e+06	2.34815e+06	14752268	2.24121e+06	1.87432e+07	3.74305e+06	6600418	10983571	4.96382e+06	1.76793e+06	4.76778e+06
High	P42357	Histidine ammonia-lyase OS=Homo sapiens OX=9606 GN=HAL PE=1 SV=1	38	17	143	17	657	72.7	5.71832e+06	3.24663e+07	3.97653e+06	5.82412e+06	432942	2.56392e+07	5.50299e+06	7565052	3224114	1.95573e+06	6332906	2.96242e+06	4.11067e+06	5.15948e+06	3.07084e+06	5.45449e+06	4.60858e+06	5417806	5000518	1.00969e+07
High	A0A0C4DH55	Immunoglobulin kappa variable 3D-7 OS=Homo sapiens OX=9606 GN=IGKV3D-7 PE=3 SV=5	8	1	71	1	119	13.1	5786773	30477150	4281231	8837192	974371	5.09092e+06	4419177	9056693	4.2845e+06	4.0051e+06	2.68304e+06	11509876	5.86932e+06	7413670	5.159e+06	9926739	2.34108e+06	10027622	4569562	5.73417e+06
High	Q6MZM9	Proline-rich protein 27 OS=Homo sapiens OX=9606 GN=PRR27 PE=2 SV=1	24	4	197	4	219	22.7	1.138e+06		1.49025e+06	215876	1.40111e+06	2.23914e+07	1.45331e+07	23848736	422909	701680	8.1391e+06	363407	2.32634e+07	3.13535e+06	1.88076e+06	3.46571e+06	8.06234e+06	3.67554e+06	643479	1.53988e+07
High	Q9UI42	Carboxypeptidase A4 OS=Homo sapiens OX=9606 GN=CPA4 PE=1 SV=2	37	12	225	12	421	47.3	7.94853e+06	1.02331e+07	4.1671e+06	1.00494e+07	4.36661e+06	1.30903e+07	9.68766e+06	6.28585e+06	3.71474e+06	2363395	2634100	8.55487e+06	9.78192e+06	4.52029e+06	5.79422e+06	9.11013e+06	2.68157e+06	5.69292e+06	5.2738e+06	1.41938e+07
High	P22352	Glutathione peroxidase 3 OS=Homo sapiens OX=9606 GN=GPX3 PE=1 SV=2	29	5	239	5	226	25.5	1.36158e+07	6.20662e+06	3.76395e+06	9.05588e+06	4.73873e+06	1.04028e+07	3.00598e+06	1.07751e+07	6.16376e+06	3.7078e+06	4.17178e+06	9.32746e+06	7.60179e+06	7.47663e+06	9.76737e+06	6.34788e+06	4.15724e+06	7.0165e+06	8.65787e+06	4.10407e+06
High	Q96QV6	Histone H2A type 1-A OS=Homo sapiens OX=9606 GN=H2AC1 PE=1 SV=3	12	2	70	0	131	14.2	902938	2.34774e+07	2.28099e+06	4.76872e+06	2.14636e+06	9264740	945745		838976			7.40573e+06	3264393			3980033				24444055
Medium	Q9UKQ9	Kallikrein-9 OS=Homo sapiens OX=9606 GN=KLK9 PE=2 SV=1	4	1	2	1	250	27.5	488802	597238	1.72342e+06	410605		863606	6735292		6.66066e+06		15169568	545541	6.52069e+06		1.29858e+06	913223			53581024	1.24643e+06
High	Q9BWS9	Chitinase domain-containing protein 1 OS=Homo sapiens OX=9606 GN=CHID1 PE=1 SV=1	51	14	514	14	393	44.9	4.77361e+06	1.69166e+06	3.18459e+06	4.55298e+06	2.05463e+06	1.02242e+07	6.99744e+06	1.3928e+07	9.3663e+06	3.95585e+06	8.83824e+06	7.035e+06	9.81094e+06	6.13121e+06	7.65122e+06	5.96625e+06	7.39941e+06	1.08606e+07	9.6461e+06	3.78163e+06
High	P01042	Kininogen-1 OS=Homo sapiens OX=9606 GN=KNG1 PE=1 SV=2	20	10	169	10	644	71.9	6.6819e+06	1.28023e+07	3.70824e+06	5.14543e+06	551750	1.04343e+07	4.96425e+06	7234666	5692941	4.80021e+06	5.46185e+06	6.71528e+06	8.48334e+06	9.78696e+06	6.17382e+06	7.96259e+06	5.40084e+06	1.10135e+07	6.43461e+06	8.22008e+06
High	P81605	Dermcidin OS=Homo sapiens OX=9606 GN=DCD PE=1 SV=2	46	6	199	6	110	11.3	6.74975e+06	2.32562e+06	6.10288e+06	2.0863e+06	2550098	2.31173e+06	7.89279e+06	5.04735e+06	1.0523e+07	8.27808e+06	3.64399e+06	8.47625e+06	5.84183e+06	6.53441e+06	8.64555e+06	6.50174e+06	3.73762e+06	2.64909e+07	6014490	7.79209e+06
Medium	A2RTX5	Threonine--tRNA ligase 2, cytoplasmic OS=Homo sapiens OX=9606 GN=TARS3 PE=1 SV=1	1	1	13	1	802	92.6	2.532e+06	1.43781e+06	4.3783e+06	5.03507e+06			5135247	1.46042e+07	7.76614e+06	7.42767e+06	7.6702e+06	6.94102e+06	5.48293e+06	8560311	3.16567e+06	5.90683e+06	6.52153e+06	1.34043e+07	9979959	3.42188e+06
High	P02766	Transthyretin OS=Homo sapiens OX=9606 GN=TTR PE=1 SV=1	65	8	189	8	147	15.9	6.13906e+06	2.76581e+07	2.39449e+06	3.87721e+06	580539	4.199e+06	5.5166e+06	1.49623e+06	6.28322e+06	3.21056e+06	106828	6.09319e+06	7.42711e+06	1.33032e+07	7.33647e+06	5.50651e+06	301487	1.77954e+07	5.53161e+06	7.82648e+06
High	P16104	Histone H2AX OS=Homo sapiens OX=9606 GN=H2AX PE=1 SV=2	31	3	195	1	143	15.1	902938	2.38159e+07	2.28099e+06	4.76872e+06	2.14636e+06	9264740	945745		838976			8.34868e+06	3264393			3980033		205213		24606418
High	O95395	Beta-1,3-galactosyl-O-glycosyl-glycoprotein beta-1,6-N-acetylglucosaminyltransferase 3 OS=Homo sapiens OX=9606 GN=GCNT3 PE=2 SV=1	20	6	51	6	438	50.8	538431	1.40702e+06	323430	1.06373e+06	286262	5.18718e+06	1.52363e+06	1.96662e+06	1.73223e+07	78933.6	1.11273e+06	1.96105e+06	2.23617e+06	491469	1.53713e+06	551206	572537	6.11765e+07	3.12534e+07	712847
High	P27797	Calreticulin OS=Homo sapiens OX=9606 GN=CALR PE=1 SV=1	28	5	37	5	417	48.1	1.80523e+07	5.9235e+06	1.62447e+07	7.45783e+06	306651	1.48791e+07	1.12939e+06	2.72049e+06	3.06144e+06	121507	2485060	1.92528e+06	12586054	8.70722e+06	13755659	3.80145e+06	6.36828e+06	5.88876e+06	4.15455e+06	1.46455e+06
High	P0C0S8	Histone H2A type 1 OS=Homo sapiens OX=9606 GN=H2AC11 PE=1 SV=2	49	4	218	1	130	14.1	1.27072e+06	2.38159e+07	2.51699e+06	5.30522e+06	2.14636e+06	1.07645e+07	945745		838976			8.8669e+06	3802553			4.68528e+06		205213	321480	26209692
High	P04908	Histone H2A type 1-B/E OS=Homo sapiens OX=9606 GN=H2AC4 PE=1 SV=2	49	4	218	1	130	14.1	1.27072e+06	2.38159e+07	2.51699e+06	5.30522e+06	2.14636e+06	1.07645e+07	945745		838976			8.8669e+06	3802553			4.68528e+06		205213	321480	26209692
High	Q93077	Histone H2A type 1-C OS=Homo sapiens OX=9606 GN=H2AC6 PE=1 SV=3	49	4	218	1	130	14.1	1.27072e+06	2.38159e+07	2.51699e+06	5.30522e+06	2.14636e+06	1.07645e+07	945745		838976			8.8669e+06	3802553			4.68528e+06		205213	321480	26209692
High	P20671	Histone H2A type 1-D OS=Homo sapiens OX=9606 GN=H2AC7 PE=1 SV=2	49	4	218	1	130	14.1	1.27072e+06	2.38159e+07	2.51699e+06	5.30522e+06	2.14636e+06	1.07645e+07	945745		838976			8.8669e+06	3802553			4.68528e+06		205213	321480	26209692
High	Q96KK5	Histone H2A type 1-H OS=Homo sapiens OX=9606 GN=H2AC12 PE=1 SV=3	50	4	218	1	128	13.9	1.27072e+06	2.38159e+07	2.51699e+06	5.30522e+06	2.14636e+06	1.07645e+07	945745		838976			8.8669e+06	3802553			4.68528e+06		205213	321480	26209692
High	Q99878	Histone H2A type 1-J OS=Homo sapiens OX=9606 GN=H2AC14 PE=1 SV=3	50	4	218	1	128	13.9	1.27072e+06	2.38159e+07	2.51699e+06	5.30522e+06	2.14636e+06	1.07645e+07	945745		838976			8.8669e+06	3802553			4.68528e+06		205213	321480	26209692
High	Q7L7L0	Histone H2A type 3 OS=Homo sapiens OX=9606 GN=H2AC25 PE=1 SV=3	49	4	218	1	130	14.1	1.27072e+06	2.38159e+07	2.51699e+06	5.30522e+06	2.14636e+06	1.07645e+07	945745		838976			8.8669e+06	3802553			4.68528e+06		205213	321480	26209692
High	Q9BTM1	Histone H2A.J OS=Homo sapiens OX=9606 GN=H2AJ PE=1 SV=1	50	4	218	1	129	14	1.27072e+06	2.38159e+07	2.51699e+06	5.30522e+06	2.14636e+06	1.07645e+07	945745		838976			8.8669e+06	3802553			4.68528e+06		205213	321480	26209692
Medium	P11717	Cation-independent mannose-6-phosphate receptor OS=Homo sapiens OX=9606 GN=IGF2R PE=1 SV=3	0	1	362	1	2491	274.2	6.47901e+06	5.93974e+06	2.17142e+06	2.79994e+06	2.85781e+06	7.03453e+06	3.09475e+06	19629706	5501600	6346148	3552094	7.62303e+06	7.0696e+06	4570107	5.47668e+06	9494850	3.64037e+06	13742135	9836212	3.22451e+06
High	P07711	Procathepsin L OS=Homo sapiens OX=9606 GN=CTSL PE=1 SV=2	25	6	244	6	333	37.5	7.54709e+06	6.6341e+06	2.11859e+06	5.02854e+06	1.81728e+06	7.19643e+06	1.50308e+07	16822525	7.9204e+06	1.67753e+06	3.18751e+06	5.83349e+06	7.8381e+06	5.28329e+06	7.65417e+06	3.77658e+06	3.27314e+06	8.23201e+06	7.69659e+06	5.28323e+06
High	P04083	Annexin A1 OS=Homo sapiens OX=9606 GN=ANXA1 PE=1 SV=2	57	17	265	17	346	38.7	2.51216e+06	1.48803e+07	995202	2.69964e+06	1.54026e+07	1.38191e+07	1.20939e+06	1.55226e+06	647157	348874	136882	1.37207e+06	858554	856586	1.49953e+06	6.2182e+06	535807	1.26526e+06	1.54318e+06	6.08147e+07
High	P17900	Ganglioside GM2 activator OS=Homo sapiens OX=9606 GN=GM2A PE=1 SV=4	59	7	368	7	193	20.8	7.67425e+06	1.59788e+07	5.80541e+06	6.87599e+06	5.37882e+06	5.44987e+06	6.81408e+06	8.63248e+06	2.1892e+06	1.36121e+06	2.16446e+06	1.21751e+07	5.31384e+06	2.51137e+06	3.56095e+06	1.6006e+07	1.52114e+06	4.44041e+06	3.31714e+06	1.10279e+07
High	P27487	Dipeptidyl peptidase 4 OS=Homo sapiens OX=9606 GN=DPP4 PE=1 SV=2	27	17	285	17	766	88.2	4.72209e+06	3.0848e+06	2.286e+06	2.62864e+06	884306	1.89101e+07	4.03277e+06	1.31207e+07	7.36293e+06	3.27833e+06	6.36952e+06	6.53263e+06	4.91344e+06	1.04839e+07	3.56153e+06	6.71565e+06	8.44478e+06	1.04956e+07	6.62035e+06	2.95819e+06
High	P0DOX3	Immunoglobulin delta heavy chain OS=Homo sapiens OX=9606 PE=1 SV=1	20	7	28	7	512	56.2	8.16131e+06	1.27203e+07	2.51238e+06	3.98699e+06	207357	7.84856e+06	4.29529e+06	11160913	4.06106e+06	3.51156e+06	4.08704e+06	4830137	6156754	4741779	7.07945e+06	8542280	3868057	8965175	1.10311e+07	5.28286e+06
High	P04433	Immunoglobulin kappa variable 3-11 OS=Homo sapiens OX=9606 GN=IGKV3-11 PE=1 SV=1	8	1	73	1	115	12.6	5164805	12867163	4.31791e+06	7.93476e+06	933655	5.15755e+06	4.71517e+06	8996421	3635627	2.54935e+06	2.90411e+06	9245478	4.10806e+06	7.47918e+06	6.67316e+06	8657385	3160125	9225464	4261802	6.5547e+06
High	A0A0A0MRZ8	Immunoglobulin kappa variable 3D-11 OS=Homo sapiens OX=9606 GN=IGKV3D-11 PE=3 SV=6	8	1	73	1	115	12.6	5164805	12867163	4.31791e+06	7.93476e+06	933655	5.15755e+06	4.71517e+06	8996421	3635627	2.54935e+06	2.90411e+06	9245478	4.10806e+06	7.47918e+06	6.67316e+06	8657385	3160125	9225464	4261802	6.5547e+06
High	P01701	Immunoglobulin lambda variable 1-51 OS=Homo sapiens OX=9606 GN=IGLV1-51 PE=1 SV=2	14	2	133	2	117	12.2	6.83608e+06	2.06681e+07	3.64842e+06	3.30032e+06	323333	3.92515e+06	2.82865e+06	12138574	1.97538e+06	3.61445e+06	1.83855e+06	5.28593e+06	3668783	8.35672e+06	9.10982e+06	7.86014e+06	1.0539e+06	1.2191e+07	3104094	6623688
High	P06312	Immunoglobulin kappa variable 4-1 OS=Homo sapiens OX=9606 GN=IGKV4-1 PE=1 SV=1	30	3	203	3	121	13.4	5.82825e+06	2.13299e+07	2.90792e+06	4.02454e+06	2.34807e+06	1.56696e+06	1.05565e+07	1.03158e+07	2.88022e+06	2.2908e+06	2.46346e+06	4.43367e+06	2.36725e+06	2.55313e+06	6.84481e+06	1.06253e+07	598461	8.76983e+06	2.54e+06	1.14604e+07
High	P13639	Elongation factor 2 OS=Homo sapiens OX=9606 GN=EEF2 PE=1 SV=4	20	10	108	10	858	95.3	197764	4.87042e+06	2.38715e+06	1.34111e+06	7.19207e+06	6.08188e+06	1.39745e+06	1.87744e+06	618798	1.07891e+07	420291	1.35115e+07	1.59429e+07	5.63324e+06	5.56066e+06	4.77953e+06	6.42836e+06	506631	1.57232e+07	1.10064e+07
High	P22532	Small proline-rich protein 2D OS=Homo sapiens OX=9606 GN=SPRR2D PE=2 SV=2	79	5	165	2	72	7.9	3.27744e+06	5.37243e+07	929404	1.60693e+06	9.28628e+06	1.0655e+07	1.2555e+06	6.06309e+06	1.16569e+06	1.48532e+06	1.48104e+06	1.97383e+06	1.65181e+06	2.67569e+06	1.11783e+06	3.55576e+06	980223	1.55731e+06	1.08772e+06	1.06725e+07
High	Q8IUE6	Histone H2A type 2-B OS=Homo sapiens OX=9606 GN=H2AC21 PE=1 SV=3	29	2	165	1	130	14		20882626	1.34284e+06	2.66762e+06	1.85571e+06	4.87352e+06						5.40119e+06	2.19196e+06			3.48455e+06		205213		1.50374e+07
High	P01704	Immunoglobulin lambda variable 2-14 OS=Homo sapiens OX=9606 GN=IGLV2-14 PE=1 SV=2	13	1	20	1	120	12.6	3.45755e+06	8.00262e+06		977728	648294	1.18833e+07		1.36489e+06				1.25682e+06		1.06605e+06		4.09518e+06			784906	29434460
High	P35325	Small proline-rich protein 2B OS=Homo sapiens OX=9606 GN=SPRR2B PE=2 SV=1	79	4	148	1	72	8	3.27744e+06	5.22216e+07	929404	1.51609e+06	9.00914e+06	1.03929e+07	1.2555e+06	6.06309e+06	1.16569e+06	1.48532e+06	1.48104e+06	1.97383e+06	1.65181e+06	2.67569e+06	1.11783e+06	3.55576e+06	980223	1.55731e+06	1.08772e+06	1.04631e+07
High	P02814	Submaxillary gland androgen-regulated protein 3B OS=Homo sapiens OX=9606 GN=SMR3B PE=1 SV=2	66	2	186	2	79	8.2		359387	64468.8	148897	2.57761e+07	2.20662e+07	75610.3		45402.8		164871		1.09752e+07		51637.5	253693		80159.4		1.38663e+07
High	P07900	Heat shock protein HSP 90-alpha OS=Homo sapiens OX=9606 GN=HSP90AA1 PE=1 SV=5	5	3	7	3	732	84.6	7.66536e+06	2.05871e+06	15789079	6.28425e+06		2.02195e+06	2.85312e+06	6096656	2.53878e+06	869491		7.19347e+06		4.49237e+06	5.52842e+06	12084807		5.43908e+06	2432139	6926618
High	P80748	Immunoglobulin lambda variable 3-21 OS=Homo sapiens OX=9606 GN=IGLV3-21 PE=1 SV=2	49	3	139	3	117	12.4	5.10131e+06	1.26797e+07	3.38764e+06	3.94544e+06	4.64099e+06	5169623	4.99462e+06	1.07616e+07	3.25306e+06	2.54021e+06	2.3579e+06	5.23752e+06	6.19569e+06	3.80239e+06	4526939	7.22244e+06	2.09874e+06	5.67023e+06	4.86634e+06	1.29628e+07
High	P07237	Protein disulfide-isomerase OS=Homo sapiens OX=9606 GN=P4HB PE=1 SV=3	37	13	293	13	508	57.1	8.38084e+06	6.08983e+06	4.71302e+06	4.84413e+06	547891	1.29642e+07	3.80684e+06	6.68795e+06	4.81594e+06	2.65116e+06	3.75165e+06	5.04417e+06	2.97262e+06	5.86727e+06	8.69125e+06	6.35049e+06	4.11322e+06	5.29596e+06	4.38e+06	8.67792e+06
High	Q08554	Desmocollin-1 OS=Homo sapiens OX=9606 GN=DSC1 PE=1 SV=2	16	10	276	10	894	99.9	1.78415e+06	2.29762e+07	3.55331e+06	918089	2.86427e+06	2.45511e+07	2.26887e+06	2.69028e+06	1.85835e+06	784760	2.54164e+06	1.35867e+06	1.89732e+06	2033055	2.86961e+06	7.92302e+06	3.20576e+06	1.0052e+06	3.7074e+06	1.98192e+07
High	A0A075B6K5	Immunoglobulin lambda variable 3-9 OS=Homo sapiens OX=9606 GN=IGLV3-9 PE=3 SV=1	23	2	133	2	115	12.3	5.10131e+06	1.26797e+07	3.38764e+06	3.94544e+06	4.64099e+06	5169623	4.99462e+06	1.07616e+07	3.25306e+06	2.54021e+06	2.3579e+06	5.23752e+06	6.19569e+06	3.80239e+06	4526939	7.06651e+06	2.09874e+06	5.67023e+06	4.86634e+06	11797444
High	P01762	Immunoglobulin heavy variable 3-11 OS=Homo sapiens OX=9606 GN=IGHV3-11 PE=1 SV=2	19	2	388	0	117	12.9	6.86631e+06	25821720	2.44295e+06	7.86787e+06	1.13916e+06	7.69953e+06	3.18011e+06	5167760	1.34307e+06	2.13628e+06	2.43535e+06	7.22533e+06	3.42949e+06	4.73791e+06	82512.3	6.41045e+06	1.69831e+06	10239211	1.9096e+06	6076632
High	A0A0C4DH32	Immunoglobulin heavy variable 3-20 OS=Homo sapiens OX=9606 GN=IGHV3-20 PE=3 SV=2	9	1	87	0	117	12.7	6.86631e+06	25821720	2.44295e+06	7.86787e+06	1.13916e+06	7.69953e+06	3.18011e+06	5167760	1.34307e+06	2.13628e+06	2.43535e+06	7.22533e+06	3.42949e+06	4.73791e+06	82512.3	6.41045e+06	1.69831e+06	10239211	1.9096e+06	6076632
High	A0A0B4J1V1	Immunoglobulin heavy variable 3-21 OS=Homo sapiens OX=9606 GN=IGHV3-21 PE=1 SV=1	19	2	388	0	117	12.8	6.86631e+06	25821720	2.44295e+06	7.86787e+06	1.13916e+06	7.69953e+06	3.18011e+06	5167760	1.34307e+06	2.13628e+06	2.43535e+06	7.22533e+06	3.42949e+06	4.73791e+06	82512.3	6.41045e+06	1.69831e+06	10239211	1.9096e+06	6076632
High	P01763	Immunoglobulin heavy variable 3-48 OS=Homo sapiens OX=9606 GN=IGHV3-48 PE=1 SV=2	19	2	388	0	117	12.8	6.86631e+06	25821720	2.44295e+06	7.86787e+06	1.13916e+06	7.69953e+06	3.18011e+06	5167760	1.34307e+06	2.13628e+06	2.43535e+06	7.22533e+06	3.42949e+06	4.73791e+06	82512.3	6.41045e+06	1.69831e+06	10239211	1.9096e+06	6076632
High	P00751	Complement factor B OS=Homo sapiens OX=9606 GN=CFB PE=1 SV=2	33	19	506	19	764	85.5	1.77022e+06	1.7319e+07	789138	3.96831e+06	1.40974e+06	1.52173e+07	6.14999e+06	2.14442e+06	2.05206e+06	1.49704e+06	181910	3.23912e+06	1.4891e+07	6.65168e+06	2.29303e+06	4.97759e+06	86482.3	1.14553e+07	1.4539e+06	9.90064e+06
High	P22528	Cornifin-B OS=Homo sapiens OX=9606 GN=SPRR1B PE=1 SV=2	62	4	131	1	89	9.9	2.41144e+06	51347683	532250	210496	1.00543e+07	1.22217e+07	599760	2.26715e+06		190852	633349	453079	381121	141623	642103	2784583	170630	377666	763896	1.53457e+07
High	P19971	Thymidine phosphorylase OS=Homo sapiens OX=9606 GN=TYMP PE=1 SV=2	3	1	1	1	482	49.9	7062844	5529957	297491	4761071		4.84421e+06	5215341		4.96254e+06	3.91907e+06	3.38414e+06	7.58996e+06	4.58261e+06	5.82078e+06	4900037	6.42076e+06	3.21339e+06	1.00473e+07	5.69454e+06	6641892
High	P18206	Vinculin OS=Homo sapiens OX=9606 GN=VCL PE=1 SV=4	7	7	50	7	1134	123.7	5.04233e+06	3.61813e+06	353010	6.84854e+06	542137	7.00405e+06	5.68374e+06	6445564	5.34738e+06	4605412	6.8561e+06	4.70072e+06	7.07229e+06	4.59795e+06	6.49929e+06	4.63472e+06	5.90566e+06	6874321	6839091	5.91561e+06
High	Q9NRJ3	C-C motif chemokine 28 OS=Homo sapiens OX=9606 GN=CCL28 PE=1 SV=1	20	2	175	2	127	14.3	8.70036e+06	3.83761e+06	2.36781e+06	2.71345e+06	83991.2	8.41334e+06	2.74703e+06	1.10481e+07	4.28091e+06	4.28442e+06	7.27664e+06	3.23137e+06	3.44635e+06	5.98073e+06	7.02622e+06	3.95791e+06	6.6722e+06	5.78006e+06	7069999	5.56205e+06
Low	Q9BX95	Sphingosine-1-phosphate phosphatase 1 OS=Homo sapiens OX=9606 GN=SGPP1 PE=1 SV=2	2	1	114	1	441	49.1	11869236	5.96642e+06	4019613	2713173	1707656	5178342	6125824	9059425	3.39974e+06	1.83578e+06	2591784	3.33188e+06	3434973	2.55938e+06	8649931	12611503	3.44489e+06	3.90322e+06	4695631	6.69335e+06
High	P55064	Aquaporin-5 OS=Homo sapiens OX=9606 GN=AQP5 PE=1 SV=1	24	3	199	3	265	28.3	1.35523e+06	1.74859e+06	890494	3.65287e+06	184670	1.87673e+07	1.29022e+06	6.93341e+06	5764999	2.70617e+06	8.77847e+06	4.9479e+06	5.35243e+06	8.36997e+06	990825	1.68408e+06	8.7184e+06	1.17328e+07	7.06588e+06	2.34725e+06
High	Q12931	Heat shock protein 75 kDa, mitochondrial OS=Homo sapiens OX=9606 GN=TRAP1 PE=1 SV=3	2	1	4	1	704	80.1	6428638	1.14715e+06	10201492	5.45413e+06		1.33878e+06	2.85312e+06	6096656	2.53878e+06	869491		7.19347e+06		4.49237e+06	5.52842e+06	12084807		5.43908e+06	2432139	6926618
High	Q06828	Fibromodulin OS=Homo sapiens OX=9606 GN=FMOD PE=1 SV=2	17	4	75	4	376	43.2	5.17687e+06	2.66977e+06	1.99096e+06	2.98675e+06	1.55323e+06	3.61113e+06	4.36502e+06	9.07391e+06	3.8334e+06	1.44894e+06	4.39461e+06	5.46651e+06	4.70377e+06	5.65547e+06	5.88399e+06	7.30788e+06	4796108	5.88751e+06	6.82767e+06	1.24528e+07
High	P68032	Actin, alpha cardiac muscle 1 OS=Homo sapiens OX=9606 GN=ACTC1 PE=1 SV=1	31	9	807	1	377	42	3.20246e+06	8.72138e+06	2.81971e+06	6.74936e+06	3.58169e+06	1.0011e+07	2.2709e+06	3.71437e+06	2.64272e+06	622802	2.1914e+06	5.09175e+06	4396098	4.03273e+06		4965960	2.42254e+06	3.18791e+06	5273072	1.83408e+07
High	P68133	Actin, alpha skeletal muscle OS=Homo sapiens OX=9606 GN=ACTA1 PE=1 SV=1	25	8	801	1	377	42	3.20246e+06	8.72138e+06	2.81971e+06	6.74936e+06	3.58169e+06	1.0011e+07	2.2709e+06	3.71437e+06	2.64272e+06	622802	2.1914e+06	5.09175e+06	4396098	4.03273e+06		4965960	2.42254e+06	3.18791e+06	5273072	1.83408e+07
High	P62736	Actin, aortic smooth muscle OS=Homo sapiens OX=9606 GN=ACTA2 PE=1 SV=1	28	8	709	1	377	42	3.20246e+06	8.72138e+06	2.81971e+06	6.74936e+06	3.58169e+06	1.0011e+07	2.2709e+06	3.71437e+06	2.64272e+06	622802	2.1914e+06	5.09175e+06	4396098	4.03273e+06		4965960	2.42254e+06	3.18791e+06	5273072	1.83408e+07
High	P63267	Actin, gamma-enteric smooth muscle OS=Homo sapiens OX=9606 GN=ACTG2 PE=1 SV=1	22	7	703	1	376	41.9	3.20246e+06	8.72138e+06	2.81971e+06	6.74936e+06	3.58169e+06	1.0011e+07	2.2709e+06	3.71437e+06	2.64272e+06	622802	2.1914e+06	5.09175e+06	4396098	4.03273e+06		4965960	2.42254e+06	3.18791e+06	5273072	1.83408e+07
High	Q8NBJ4	Golgi membrane protein 1 OS=Homo sapiens OX=9606 GN=GOLM1 PE=1 SV=1	27	9	285	9	401	45.3	2.73346e+06	1144944	4.19793e+06	4.69791e+06	647591	2.52653e+06	2.23987e+06	6.28006e+06	9357675	1.11551e+06	4.21164e+06	4.94486e+06	1.04258e+06	8906304	2.88464e+06	8.67083e+06	4.69452e+06	9.45932e+06	1.27739e+07	6.04071e+06
Medium	A6NEL2	Ankyrin repeat domain-containing protein SOWAHB OS=Homo sapiens OX=9606 GN=SOWAHB PE=1 SV=1	2	1	6	1	793	85.7	1.22429e+07	1911803	179394	1.95524e+06		5.04293e+06	5.14686e+06	8.58158e+06	1.15827e+06		7.94339e+06	1.59058e+06	2.33073e+06	6.49331e+06	1.17716e+07	4.3791e+06	7.48602e+06	484829	3.76825e+06	5.53213e+06
High	P08962	CD63 antigen OS=Homo sapiens OX=9606 GN=CD63 PE=1 SV=2	4	1	57	1	238	25.6	3.04073e+06	3.22351e+06	2.4624e+06	3.89328e+06	91917.1	8.46057e+06	5.43938e+06	5.6642e+06	6.59329e+06	4059462	3.72528e+06	6517340	9.00645e+06	2.92619e+06	4.00313e+06	5.43382e+06	3.9466e+06	7903321	7281847	3.2446e+06
High	Q6P5S2	Protein LEG1 homolog OS=Homo sapiens OX=9606 GN=LEG1 PE=1 SV=2	41	8	43	8	330	37.9	7523953	2.85569e+06	2.78353e+06	3882652	642173	5385364	4.46113e+06	7641690	3.80899e+06	3.08778e+06	4.4466e+06	3.5977e+06	5.22088e+06	4523283	4.64485e+06	6.73389e+06	4.20068e+06	5.95282e+06	5116854	1.03222e+07
High	P68871	Hemoglobin subunit beta OS=Homo sapiens OX=9606 GN=HBB PE=1 SV=2	69	8	85	8	147	16	903538	2636618	1.23647e+07			3.10622e+06					602940	403454				2.13197e+07	445772			1.50471e+06
High	O14773	Tripeptidyl-peptidase 1 OS=Homo sapiens OX=9606 GN=TPP1 PE=1 SV=2	37	10	244	10	563	61.2	2.75882e+06	2.09952e+06	1.98494e+06	4.93554e+06		5323988	4.07074e+06	1.83644e+07	3.41708e+06	1.37603e+06	3.94014e+06	4.88916e+06	3.20085e+06	4.35582e+06	5.7665e+06	7.46837e+06	3.20455e+06	4.2381e+06	6.91072e+06	2.35675e+06
High	P23284	Peptidyl-prolyl cis-trans isomerase B OS=Homo sapiens OX=9606 GN=PPIB PE=1 SV=2	41	8	171	8	216	23.7	937986	3.10799e+06	5.67049e+06	6.42531e+06	247413	6.93206e+06	4.16549e+06	4447611	2.01438e+06	4.87969e+06	4.45687e+06	9.21536e+06	4.64055e+06	2.6901e+06	2.63718e+06	1.16842e+07	4.1612e+06	3.1466e+06	3.32385e+06	7.15828e+06
High	Q53RT3	Retroviral-like aspartic protease 1 OS=Homo sapiens OX=9606 GN=ASPRV1 PE=1 SV=1	24	3	194	3	343	37	2.5735e+06	2621001	1.43913e+07	3.33872e+06	859443	5.39972e+06	2.4259e+06	684548	1.43241e+06	118686		4.79184e+06	3641978	2.55305e+06	1.73029e+06	2.1535e+07	13754.2	4.16888e+06	2.11765e+06	1.25604e+07
High	O75888	Tumor necrosis factor ligand superfamily member 13 OS=Homo sapiens OX=9606 GN=TNFSF13 PE=1 SV=1	30	5	245	5	250	27.4	5.13641e+06	1.2352e+06	2.10282e+07	1.93011e+06	1.00582e+07	1.80379e+06	1.68445e+06	9.78677e+06	3.10129e+06	2.13216e+06	4.02554e+06	2.34086e+06	1.94838e+06	3.98691e+06	3.70348e+06	2.82711e+06	2.77994e+06	4.43974e+06	3.25606e+06	3.1214e+06
High	A0A0B4J1V0	Immunoglobulin heavy variable 3-15 OS=Homo sapiens OX=9606 GN=IGHV3-15 PE=3 SV=1	20	2	113	2	119	12.9	3.63718e+06	1.56946e+07	1.37647e+06	2.73671e+06	1.67355e+06	3.40012e+06	1.84815e+06	5.16978e+06	2.21061e+06	2.23672e+06	761469	7.67019e+06	2.49879e+06	3591271	2690353	4.49949e+06	778295	9.34088e+06	1.88185e+06	1.42675e+07
High	Q86X29	Lipolysis-stimulated lipoprotein receptor OS=Homo sapiens OX=9606 GN=LSR PE=1 SV=4	15	6	226	6	649	71.4	4.74962e+06	501955	4.87383e+06	716707	704708	6.59675e+06	3.38331e+06	4.17901e+06	5.05496e+06	2.7681e+06	5.29149e+06	3.59562e+06	4.58577e+06	8.14404e+06	6.31666e+06	3.59744e+06	6.70959e+06	4.62996e+06	5.83102e+06	2.83442e+06
High	Q11201	CMP-N-acetylneuraminate-beta-galactosamide-alpha-2,3-sialyltransferase 1 OS=Homo sapiens OX=9606 GN=ST3GAL1 PE=1 SV=1	33	8	145	8	340	39.1	4.73677e+06	5.3916e+06	1.50192e+06	2.64681e+06		9.84054e+06	3.68794e+06	5.68133e+06	2.63256e+06	2.22454e+06	3.75525e+06	2.97322e+06	3.45112e+06	3.86829e+06	3.83875e+06	5.79606e+06	2.92532e+06	4.93336e+06	3.36794e+06	7.10973e+06
High	P04211	Immunoglobulin lambda variable 7-43 OS=Homo sapiens OX=9606 GN=IGLV7-43 PE=3 SV=2	14	2	125	2	117	12.4	1.75492e+06	1.8035e+07	980252	3.28754e+06	117633	5.81532e+06	2421710	8.3562e+06	2.14801e+06	2.39687e+06	751160	4.92105e+06	6.02749e+06	4.00414e+06	7130916	4.73369e+06	841212	6.77542e+06	2.65204e+06	1.21263e+06
High	A0A075B6I9	Immunoglobulin lambda variable 7-46 OS=Homo sapiens OX=9606 GN=IGLV7-46 PE=3 SV=4	14	2	125	2	117	12.5	1.75492e+06	1.8035e+07	980252	3.28754e+06	117633	5.81532e+06	2421710	8.3562e+06	2.14801e+06	2.39687e+06	751160	4.92105e+06	6.02749e+06	4.00414e+06	7130916	4.73369e+06	841212	6.77542e+06	2.65204e+06	1.21263e+06
High	Q5T750	Protein KPLCE OS=Homo sapiens OX=9606 GN=KPLCE PE=1 SV=1	33	6	49	6	250	26.2		1.65955e+07			780025	5.08571e+06							518196	499233						1.79533e+06
High	Q9NP55	BPI fold-containing family A member 1 OS=Homo sapiens OX=9606 GN=BPIFA1 PE=1 SV=1	27	5	35	5	256	26.7	8.42383e+06	979071	132681		3.62473e+06											429767				1.13782e+07
High	Q9Y2E5	Epididymis-specific alpha-mannosidase OS=Homo sapiens OX=9606 GN=MAN2B2 PE=1 SV=4	4	2	6	2	1009	113.9		1.63575e+06		66220			4.26058e+06	8.80726e+06	3158994	3.14225e+06	5.68728e+06	4.12295e+06	5186392	3.53656e+06	5.06816e+06	5451403	3.59127e+06	5208044	5.04477e+06	2.37901e+06
High	Q96P63	Serpin B12 OS=Homo sapiens OX=9606 GN=SERPINB12 PE=1 SV=1	46	11	289	11	405	46.2	219680	2.59767e+07	1.5707e+06	4.15053e+06	516792	1.75944e+07	364750	117429	2.19541e+06	327693	64039.1	8.52693e+06	3.64222e+06	1.24534e+06	59180.9	3.18003e+06	76709.7	263425	2.76336e+06	9.93718e+06
High	Q9HC84	Mucin-5B OS=Homo sapiens OX=9606 GN=MUC5B PE=1 SV=3	9	27	99	25	5762	596	2.97779e+06	460208	1.61298e+06	1.83586e+06	4.8885e+06	5.31552e+06	3.96116e+06	4.94106e+06	2.61024e+06	1.80509e+06	2.06998e+06	2.81908e+06	3.98798e+06	3.29624e+06	2.65004e+06	4.0578e+06	2.61129e+06	4.47707e+06	3.45357e+06	2.23036e+07
High	P24158	Myeloblastin OS=Homo sapiens OX=9606 GN=PRTN3 PE=1 SV=3	33	5	39	5	256	27.8		2.34459e+07	87737	2.54826e+06	1.95395e+06	453753	353381				74265	3361025	3.30519e+06							4.94663e+06
High	P32119	Peroxiredoxin-2 OS=Homo sapiens OX=9606 GN=PRDX2 PE=1 SV=5	41	8	107	7	198	21.9		1.62168e+07	3.39937e+06	2.70439e+06	955402	1.31465e+07	1.54475e+06		181376		647518	2.49799e+06	7.78365e+06	1.7556e+06	125574	6.8299e+06		1.01108e+06	190026	5.82579e+06
High	P00441	Superoxide dismutase [Cu-Zn] OS=Homo sapiens OX=9606 GN=SOD1 PE=1 SV=2	54	4	41	4	154	15.9	582710	3428831	485555	5.17824e+06		8.30307e+06	4920173					413842	490347			4180632			6.14312e+06	9.83729e+06
High	P49862	Kallikrein-7 OS=Homo sapiens OX=9606 GN=KLK7 PE=1 SV=1	49	7	137	7	253	27.5	2.04474e+06	4.5266e+06	3.36011e+06	3.56996e+07	995966	3.59991e+06	2.58036e+06	1.79238e+06	350783			1.31336e+06	1.80255e+06	365158	1191344	2.2694e+06	241129	1.33667e+06	1.25712e+06	7.17105e+06
High	P04439	HLA class I histocompatibility antigen, A alpha chain OS=Homo sapiens OX=9606 GN=HLA-A PE=1 SV=2	14	3	14	1	365	40.8	2747756	1.01674e+07	1.82383e+06	2.7367e+06	388215	1.00089e+07	2.06976e+06	511190	4424459	1.67239e+06	2.35625e+06	3.29975e+06	8.01173e+06	4845204	3.12386e+06	2.16645e+06	260834	8166175	4735997	5.77569e+06
High	O95274	Ly6/PLAUR domain-containing protein 3 OS=Homo sapiens OX=9606 GN=LYPD3 PE=1 SV=2	14	3	17	3	346	35.9	175713	458931	570760		164978			2.40693e+06	6.04255e+06	7292990	995606	1.87429e+07	1.17793e+07			374347	1.48574e+06	4842094	3.29025e+06	617480
High	P42685	Tyrosine-protein kinase FRK OS=Homo sapiens OX=9606 GN=FRK PE=1 SV=1	3	1	87	1	505	58.2	4.19482e+06	5.90209e+06	1.70284e+06	2928017	290635	5683500	2.76268e+06	7.50618e+06	3.40311e+06	3.23802e+06	3.75311e+06	3.40266e+06	4.76584e+06	2.58953e+06	4.06187e+06	5.27176e+06	2.53543e+06	5.69351e+06	6178340	2.39845e+06
High	P0DP04	Immunoglobulin heavy variable 3-43D OS=Homo sapiens OX=9606 GN=IGHV3-43D PE=3 SV=1	35	3	289	2	118	13	4.36093e+06	9.13781e+06	2.7548e+06	4.13927e+06	1.2117e+06	3.56499e+06	2.65868e+06	1145438	957075	1.51977e+06	1.91935e+06	4520733	4.05365e+06	4.76524e+06	9.01375e+06	5.29909e+06	1.24045e+06	7430462	1.38707e+06	6.79948e+06
High	P01782	Immunoglobulin heavy variable 3-9 OS=Homo sapiens OX=9606 GN=IGHV3-9 PE=1 SV=2	35	3	289	2	118	12.9	4.36093e+06	9.13781e+06	2.7548e+06	4.13927e+06	1.2117e+06	3.56499e+06	2.65868e+06	1145438	957075	1.51977e+06	1.91935e+06	4520733	4.05365e+06	4.76524e+06	9.01375e+06	5.29909e+06	1.24045e+06	7430462	1.38707e+06	6.79948e+06
High	Q14118	Dystroglycan 1 OS=Homo sapiens OX=9606 GN=DAG1 PE=1 SV=2	21	9	325	9	895	97.4	7.49584e+06	2.0823e+06	2.16461e+06	2.35953e+06	1.72546e+06	8.84113e+06	4.09552e+06	6.38953e+06	3.53861e+06	2149925	4.07369e+06	1.62301e+06	2.08902e+06	3.69974e+06	5.49842e+06	4.59694e+06	3.35777e+06	4.56902e+06	3.19533e+06	1.75028e+06
High	P09668	Pro-cathepsin H OS=Homo sapiens OX=9606 GN=CTSH PE=1 SV=4	30	6	312	6	335	37.4	2.65593e+06	2.10282e+06	1.46563e+06	4.74621e+06		4.86419e+06	5.05906e+06	4.95058e+06	3.58699e+06	2.28445e+06	1.93393e+06	4.3755e+06	4.731e+06	2.13519e+06	1.58449e+06	7.57841e+06	1.58013e+06	6.46694e+06	3.78056e+06	3.74504e+06
High	Q14508	WAP four-disulfide core domain protein 2 OS=Homo sapiens OX=9606 GN=WFDC2 PE=1 SV=2	45	4	214	4	124	13	3.13545e+06	3.40932e+06	367266	3.60058e+06	1.15456e+06	5.96641e+06	1.67886e+06	5987613	1.9619e+06	1.43044e+06	2.57272e+06	4.95093e+06	8.5277e+06	3.54834e+06	6027963	3.03551e+06	3.16109e+06	4.99437e+06	2.47485e+06	5.29222e+06
Medium	Q99954	Submaxillary gland androgen-regulated protein 3A OS=Homo sapiens OX=9606 GN=SMR3A PE=1 SV=2	10	1	73	1	134	14	2.68931e+06	3254603	2.89497e+06	1.12817e+06	7.63057e+06	1.37926e+06	4.17763e+06	18605706	507070	778414	3.6461e+06	1.11109e+06	569273	2.7988e+06	4.25399e+06	4577838	4517436	2.81587e+06	1.99508e+06	3.94388e+06
High	A0A0A0MS15	Immunoglobulin heavy variable 3-49 OS=Homo sapiens OX=9606 GN=IGHV3-49 PE=3 SV=1	37	4	75	4	119	13	1.86954e+06	2.04052e+07	1913575	2.47178e+06	7.27444e+06	1.05394e+06	5.09331e+06	3.39464e+06	1.28531e+06	545379	2.20696e+06	4.40456e+06	1.5693e+06	5.64444e+06	1.60316e+06	3.13001e+06	715834	4.69421e+06	1.73807e+06	2.24061e+06
High	Q13510	Acid ceramidase OS=Homo sapiens OX=9606 GN=ASAH1 PE=1 SV=5	21	6	148	6	395	44.6	4.00021e+06	7.75219e+06	3.01739e+06	6.05157e+06	383101	6.99809e+06	3.85532e+06	4.02598e+06	1.89551e+06	1.06806e+06	1.01395e+06	5.87403e+06	4.66974e+06	2.87501e+06	3.30055e+06	4.92083e+06	1.00044e+06	2.35848e+06	2.99309e+06	5.1518e+06
High	Q14624	Inter-alpha-trypsin inhibitor heavy chain H4 OS=Homo sapiens OX=9606 GN=ITIH4 PE=1 SV=4	17	9	107	9	930	103.3	2.66596e+06	6.99955e+06	2.0152e+06	1.19849e+06	580054	3.34051e+06	3.32844e+06	9.3701e+06	259129	121233	271289	525890	2.41932e+06	4.98635e+06	1.95964e+06	1.94427e+07	143955	8.58545e+06	1.11211e+06	3.85239e+06
Low	Q96DR8	Mucin-like protein 1 OS=Homo sapiens OX=9606 GN=MUCL1 PE=1 SV=1	8	1	60	1	90	9	5.98366e+06	16801680	1.36303e+06	2.66429e+06	1.23412e+06	3.70141e+06	2.83268e+06	4064021	2.91023e+06	1.07179e+06	1.58089e+06	2.55421e+06	2438073	3.77534e+06	5362023	3286587	1321801	2.87595e+06	3.96953e+06	2.08224e+06
High	P02749	Beta-2-glycoprotein 1 OS=Homo sapiens OX=9606 GN=APOH PE=1 SV=3	39	8	295	8	345	38.3	1.87985e+06	1.23526e+07	673970	2.22632e+06	1.40809e+06	7.33334e+06	2.02372e+06	380691	3.29648e+06	584123	145928	1.3917e+06	7.20452e+06	6.67698e+06	3.0602e+06	2.01332e+06	55524.8	9.48168e+06	2.3789e+06	5.4704e+06
High	P01700	Immunoglobulin lambda variable 1-47 OS=Homo sapiens OX=9606 GN=IGLV1-47 PE=1 SV=2	25	2	106	2	117	12.3	2.29634e+06	1.32203e+07	1.5637e+06	3.51166e+06	607243	2.19168e+06	3.25963e+06	4.41056e+06	1332476	2.26793e+06	1286717	4.7947e+06	2.694e+06	4219905	4318305	2.71364e+06	1.38812e+06	5.40958e+06	2.10043e+06	5.07205e+06
High	Q9NZT1	Calmodulin-like protein 5 OS=Homo sapiens OX=9606 GN=CALML5 PE=1 SV=2	75	7	122	7	146	15.9	903657	9.30607e+06	5.16923e+06	3.64759e+06	639662	2.41906e+06	802386	1.58012e+06	2.04614e+06	742685	383832	5.25191e+06	1.7096e+06	2.00443e+06	735964	1.973e+07	243640	2473637	2.16793e+06	6.00351e+06
High	P08174	Complement decay-accelerating factor OS=Homo sapiens OX=9606 GN=CD55 PE=1 SV=4	24	7	156	7	381	41.4	3.18322e+06	1.52149e+06	3.45572e+06	1.3549e+06	413488	4.86861e+06	3.62769e+06	3.07985e+06	5.00528e+06	1.03476e+06	3.38433e+06	2.31412e+06	3.08424e+06	3.71339e+06	2.91993e+06	4.55954e+06	3.51398e+06	6.19412e+06	6.23522e+06	3.72263e+06
High	A0A0C4DH38	Immunoglobulin heavy variable 5-51 OS=Homo sapiens OX=9606 GN=IGHV5-51 PE=3 SV=1	53	5	161	5	117	12.7	1.42842e+06	1.45297e+07	1.8036e+06	2.70959e+06	3.98852e+06	1.76694e+06	5.08524e+06	2.31915e+06	829190	1.51163e+06	1.45852e+06	2.97174e+06	1.11487e+06	3.56553e+06	3.26083e+06	553544	1.12978e+06	1.74581e+06	3.14097e+06	1.20003e+07
High	P0CG47	Polyubiquitin-B OS=Homo sapiens OX=9606 GN=UBB PE=1 SV=1	52	4	137	4	229	25.7	617861	1.18587e+07	2.74795e+06	2.5761e+06	1.69936e+06	9.59433e+06	1.60009e+06	1.68952e+06	1.53838e+06	715196	1.71523e+06	3.58948e+06	2.82861e+06	1921888	910244	3294073	1.14298e+06	1.85046e+06	4.70042e+06	8.45787e+06
High	P0CG48	Polyubiquitin-C OS=Homo sapiens OX=9606 GN=UBC PE=1 SV=3	53	4	137	4	685	77	617861	1.18587e+07	2.74795e+06	2.5761e+06	1.69936e+06	9.59433e+06	1.60009e+06	1.68952e+06	1.53838e+06	715196	1.71523e+06	3.58948e+06	2.82861e+06	1921888	910244	3294073	1.14298e+06	1.85046e+06	4.70042e+06	8.45787e+06
High	P62987	Ubiquitin-ribosomal protein eL40 fusion protein OS=Homo sapiens OX=9606 GN=UBA52 PE=1 SV=2	31	4	137	4	128	14.7	617861	1.18587e+07	2.74795e+06	2.5761e+06	1.69936e+06	9.59433e+06	1.60009e+06	1.68952e+06	1.53838e+06	715196	1.71523e+06	3.58948e+06	2.82861e+06	1921888	910244	3294073	1.14298e+06	1.85046e+06	4.70042e+06	8.45787e+06
High	P62979	Ubiquitin-ribosomal protein eS31 fusion protein OS=Homo sapiens OX=9606 GN=RPS27A PE=1 SV=2	26	4	137	4	156	18	617861	1.18587e+07	2.74795e+06	2.5761e+06	1.69936e+06	9.59433e+06	1.60009e+06	1.68952e+06	1.53838e+06	715196	1.71523e+06	3.58948e+06	2.82861e+06	1921888	910244	3294073	1.14298e+06	1.85046e+06	4.70042e+06	8.45787e+06
High	P63104	14-3-3 protein zeta/delta OS=Homo sapiens OX=9606 GN=YWHAZ PE=1 SV=1	49	11	202	8	245	27.7	1.21429e+06	1.26639e+07	583715	2.20081e+06	1.41938e+06	7931416	1.17622e+06	2.7246e+06	1.58636e+06	156785	1.60586e+06	2.39942e+06	982110	2.8588e+06	104458	4.31021e+06	360685	4.18503e+06	2.14007e+06	1.41296e+07
High	P02748	Complement component C9 OS=Homo sapiens OX=9606 GN=C9 PE=1 SV=2	9	3	27	3	559	63.1	1.27275e+06	1.30967e+06	717202	1.18571e+06	233571	1.49875e+06	924657	1.30305e+06	1.31388e+07	7.87446e+06	990679	1.6905e+06	1.44849e+06	1.29418e+06	1.06535e+06	1.49275e+06	1.01715e+06	1.17905e+07	1.22367e+07	2.06236e+06
High	P01602	Immunoglobulin kappa variable 1-5 OS=Homo sapiens OX=9606 GN=IGKV1-5 PE=1 SV=2	9	1	93	1	117	12.8	2.61336e+06	4672685	8475617	3.17734e+06	3.80672e+06	2.09404e+06	2.49215e+06	3.0656e+06	1.48101e+06	1.39612e+06	483970	4.01984e+06	2.81259e+06	6.12949e+06	3646515	3.59818e+06	406102	2.38987e+06	1.82384e+06	5240032
High	P08311	Cathepsin G OS=Homo sapiens OX=9606 GN=CTSG PE=1 SV=2	35	8	102	8	255	28.8		3.53184e+07	74462.1	1.44877e+06	895786	2.30396e+06	584254	1.24267e+06	30392.7	26425.2	90815.8	961731	181029	402669	426427	1.99086e+06	115751			7.9768e+06
Medium	A0A2R8Y619	Histone H2B type 2-K1 OS=Homo sapiens OX=9606 GN=H2BK1 PE=3 SV=1	7	1	51	1	122	13.5	1723038	3.97387e+06	1.87772e+06	4247968	5.71534e+06	6.50035e+06	1301262	1.20356e+06	639646	1.02322e+06	7231397	4.18657e+06	2.65742e+06	676061	696006	4228554	213251	742867	1.11244e+06	13630084
High	A8K2U0	Alpha-2-macroglobulin-like protein 1 OS=Homo sapiens OX=9606 GN=A2ML1 PE=1 SV=3	13	13	41	13	1454	161	352641	1.85689e+07	378349	2.4017e+06	501580	4231978	1.18543e+06	1.10083e+06	1.86093e+06	684843	938134	1.88846e+06	5188165	3.48237e+06	2.52238e+06	3.17559e+06	1.02142e+06	5092636	2.76146e+06	5.00832e+06
High	Q9UBX7	Kallikrein-11 OS=Homo sapiens OX=9606 GN=KLK11 PE=1 SV=2	4	1	12	1	282	31	4.76787e+06	2.55993e+06	3.55286e+06	2.509e+06		2.3309e+06	3.23245e+06	3.59607e+06	2325816	1.26381e+06		543854	3.46802e+06		3.69382e+06	6.27896e+06	2.33728e+06	4.24076e+06	1.04031e+06	4.86558e+06
High	Q96QA5	Gasdermin-A OS=Homo sapiens OX=9606 GN=GSDMA PE=1 SV=4	22	6	74	6	445	49.3	558713	3.02722e+07	126643	216449	663174	3022511	133604			182537					50555.1	237501			39285.1	1.48253e+06
Medium	P16401	Histone H1.5 OS=Homo sapiens OX=9606 GN=H1-5 PE=1 SV=3	5	1	4	1	226	22.6			5594268		437708	4545309						4.1507e+06	2.09406e+06	5.01257e+06	595858					1.72697e+06
High	P09211	Glutathione S-transferase P OS=Homo sapiens OX=9606 GN=GSTP1 PE=1 SV=2	42	6	42	6	210	23.3	2.51078e+06	1.00973e+07	2.65708e+06	2.07804e+06	1.17484e+06	5.13443e+06	3.25205e+06	2.6954e+06	2.11972e+06	1.3461e+06	883061	2.7678e+06	1.95457e+06	2.0715e+06	2.33454e+06	3.77598e+06	1.77622e+06	2.74011e+06	2.46e+06	6.46117e+06
High	Q8WVQ1	Soluble calcium-activated nucleotidase 1 OS=Homo sapiens OX=9606 GN=CANT1 PE=1 SV=1	27	7	162	7	401	44.8	6.98151e+06	7.61857e+06	1.29026e+06	4.65815e+06		8.36528e+06	1.62588e+06	1.33163e+06	1.57468e+06	1.58294e+06	1.60293e+06	2.60012e+06	2884838	2.66356e+06	3.30342e+06	1.29996e+06	1.974e+06	2.46936e+06	1.3655e+06	1.82915e+06
Medium	P49736	DNA replication licensing factor MCM2 OS=Homo sapiens OX=9606 GN=MCM2 PE=1 SV=4	1	1	80	1	904	101.8	3.48469e+06	2.18266e+06	2.16874e+06	1.95611e+06	3.08197e+06	3.59249e+06	2.55904e+06	3578015	2584182	1.89234e+06	2.5133e+06	3.41409e+06	4.25872e+06	3637095	3.20412e+06	3.33872e+06	2.78162e+06	3.96123e+06	2.79227e+06	3020839
High	P07737	Profilin-1 OS=Homo sapiens OX=9606 GN=PFN1 PE=1 SV=2	42	5	75	5	140	15	155043	2.1638e+07		2.13898e+06	1.35656e+07	2.14101e+06	1.23071e+06	612207	259262	242607	205884	2.14701e+06	491423	531976	205901	867149	175446	759714		6.21226e+06
High	Q9UBG3	Cornulin OS=Homo sapiens OX=9606 GN=CRNN PE=1 SV=1	37	10	70	10	495	53.5	304323	3.8154e+06	144481	39836.2	3.48524e+06	2.71185e+06	3.63049e+06	388215	1.75125e+06	2.40466e+06	1.78107e+06	2.03683e+06	2.39787e+06	2.8066e+06	1.96361e+06	2572008	1.79932e+06	5971512	2.48101e+06	1.6333e+07
Low	O14556	Glyceraldehyde-3-phosphate dehydrogenase, testis-specific OS=Homo sapiens OX=9606 GN=GAPDHS PE=1 SV=2	2	1	50	1	408	44.5	2.84193e+06	4180048	1.47956e+06	3257521	1.44941e+06	9910957	2.52857e+06	1.80854e+06	1.64307e+06	533242	496604	4.55434e+06	4128056	1.9796e+06	850294	2.88767e+06	555517	2.54096e+06	1.82123e+06	9338949
High	P58499	Protein FAM3B OS=Homo sapiens OX=9606 GN=FAM3B PE=1 SV=2	30	6	54	6	235	26	3.87465e+06	1.86966e+06	703791	3.16926e+06	191692	2.96595e+06	2.10221e+06	5.49347e+06	3.12354e+06	1.23681e+06	856392	4.51646e+06	4.16303e+06	4.34417e+06	3.80192e+06	3.69355e+06	942769	5.09341e+06	4.4245e+06	2.00382e+06
Low	Q06609	DNA repair protein RAD51 homolog 1 OS=Homo sapiens OX=9606 GN=RAD51 PE=1 SV=1	2	1	192	1	339	36.9	3.46536e+06	2.2871e+06	932211	362714	125016	5.98339e+06	1.89926e+06	1.36609e+06	2.53725e+06	1.23521e+06	430242	2790393	1.4535e+07	1.08227e+06	4.96554e+06	2.11143e+06	102649	1.89432e+06	6.13044e+06	4.05681e+06
High	P15311	Ezrin OS=Homo sapiens OX=9606 GN=EZR PE=1 SV=4	21	10	200	10	586	69.4	146387	3.11735e+06	2.05941e+06	2.58771e+06	246121	8.63341e+06	1.17297e+06	4.20936e+06	1.31417e+06	875136	4.74288e+06	1.92896e+06	1.23446e+06	4.52309e+06	710742	5.06729e+06	3.67291e+06	5.09757e+06	2.25994e+06	4.59191e+06
High	A0A0C4DH35	Probable non-functional immunoglobulin heavy variable 3-35 OS=Homo sapiens OX=9606 GN=IGHV3-35 PE=1 SV=1	9	1	52	1	117	12.8	1.03191e+06	3.61614e+06	1.39887e+06	1.01517e+06		718132	4.02467e+06	6013106	1.25947e+06	1.19304e+06	1.53113e+06	5.09463e+06	1.8677e+06	2.57413e+06	5.34323e+06	5785322	1.74913e+06	6.79833e+06	2.01782e+06	1814130
High	P08246	Neutrophil elastase OS=Homo sapiens OX=9606 GN=ELANE PE=1 SV=1	28	5	103	5	267	28.5	178003	2.40366e+07	828039	1.43227e+06	2.63466e+06	1.22496e+06	967170	250873	188541	250437		3.20142e+06	573518			1.43839e+06			213747	5.81483e+06
High	Q6ZVX7	F-box only protein 50 OS=Homo sapiens OX=9606 GN=NCCRP1 PE=1 SV=1	38	6	49	6	275	30.8	5.79056e+06	1.63555e+07	2.3763e+06	2.34571e+06	609345	9.81957e+06	2.63969e+06	554974	69873.1	58925.2	2.59366e+06	75114.3			72928.2	2.71524e+06	698215	74932		1.70233e+06
High	A0A0C4DH68	Immunoglobulin kappa variable 2-24 OS=Homo sapiens OX=9606 GN=IGKV2-24 PE=3 SV=1	11	1	5	1	120	13.1	3151169	13330556	1.72303e+06	1.78397e+06		3.08208e+06	1.25098e+06	2.79241e+06			888766	2.5021e+06	2.50932e+06	2.01361e+06	4328203	3.03169e+06	1.05782e+06	2120254	865342	1.74544e+06
High	A0A075B6R9	Probable non-functional immunoglobulin kappa variable 2D-24 OS=Homo sapiens OX=9606 GN=IGKV2D-24 PE=1 SV=1	11	1	5	1	120	13.1	3151169	13330556	1.72303e+06	1.78397e+06		3.08208e+06	1.25098e+06	2.79241e+06			888766	2.5021e+06	2.50932e+06	2.01361e+06	4328203	3.03169e+06	1.05782e+06	2120254	865342	1.74544e+06
High	Q9UBT3	Dickkopf-related protein 4 OS=Homo sapiens OX=9606 GN=DKK4 PE=1 SV=1	44	8	287	8	224	24.9	6.77694e+06	578838	224066	1.46765e+06	117476	3.90767e+06	3.98978e+06	2.06227e+06	4.35066e+06	1.60984e+06	4.71075e+06	1.82357e+06	1.32089e+06	2.26012e+06	1.69377e+06	3.18163e+06	3.99494e+06	3.02177e+06	6.07138e+06	2.72892e+06
High	P01008	Antithrombin-III OS=Homo sapiens OX=9606 GN=SERPINC1 PE=1 SV=1	45	13	317	13	464	52.6	625905	2.41429e+06	138618	1.20048e+06	285614	5.72831e+06	1.75553e+06		2.67858e+06	453818	582388	752493	5.68368e+06	7.855e+06	1.73762e+06	84424.7	53736.3	1.16258e+07	3.72382e+06	4.97217e+06
High	Q9UBR2	Cathepsin Z OS=Homo sapiens OX=9606 GN=CTSZ PE=1 SV=1	22	5	131	5	303	33.8	4.18161e+06	2.9867e+06	456684	2.29867e+06	305565	4.7719e+06	4.31334e+06	4.38735e+06	3.16283e+06	1.26461e+06	1.7158e+06	3.34335e+06	3.4589e+06	1.9551e+06	3.14464e+06	1.63634e+06	2.04938e+06	3.55957e+06	3.39033e+06	2.17476e+06
Low	Q6ZNQ3	Leucine-rich repeat-containing protein 69 OS=Homo sapiens OX=9606 GN=LRRC69 PE=2 SV=2	7	1	36	1	347	39.6	2.80952e+06		1.25144e+06	2.36843e+06		2.52036e+06	2.00302e+06	5.52065e+06	1.68654e+06	3.24944e+06	3.81971e+06	3.17232e+06	1.33295e+06	3.17895e+06	2.90233e+06	2809705	3.18468e+06	4.50418e+06	1.74244e+06	924673
High	O43240	Kallikrein-10 OS=Homo sapiens OX=9606 GN=KLK10 PE=1 SV=3	28	5	42	5	276	30.2	3.22369e+06	5.11009e+06	453273	2.50078e+06	1.04336e+06	3.27006e+06	2.55244e+06	4.65187e+06	2124010	1.43044e+06	1.42746e+06	2414552	4476642	4342469	1.31024e+06	3.90887e+06	1.31709e+06	2.17351e+06	2.64284e+06	3.62737e+06
High	P25774	Cathepsin S OS=Homo sapiens OX=9606 GN=CTSS PE=1 SV=3	18	5	173	5	331	37.5	2.44523e+06	1.10694e+06	826974	2.12754e+06	196988	3.78289e+06	4.32837e+06	7.91308e+06	3.39307e+06	2.0743e+06	1.10478e+06	2.1151e+06	5081684	2.18795e+06	2.0637e+06	1.25968e+06	1.23375e+06	3.42195e+06	5.37508e+06	1.49829e+06
High	P23083	Immunoglobulin heavy variable 1-2 OS=Homo sapiens OX=9606 GN=IGHV1-2 PE=1 SV=2	22	3	108	2	117	13.1	3.53913e+06	8.46208e+06	1.05602e+06	2.15303e+06	990269	2.49462e+06	1.91422e+06	2903321	2034183	2.07537e+06	692275	4.09174e+06	2.03513e+06	1.88458e+06	3.22947e+06	2.51703e+06	1.31794e+06	4.42148e+06	1.32815e+06	4.36767e+06
High	P12109	Collagen alpha-1(VI) chain OS=Homo sapiens OX=9606 GN=COL6A1 PE=1 SV=3	6	4	165	4	1028	108.5	3.14022e+06	6643845	1.9954e+06	1.33927e+06		3.95249e+06	672349	3.32691e+06	1.87939e+06	741538	171515	1.168e+06	2.96391e+06	1.18844e+06	5.08017e+06	3.95874e+06	430933	6.53861e+06	2.58603e+06	2.10147e+06
High	O43490	Prominin-1 OS=Homo sapiens OX=9606 GN=PROM1 PE=1 SV=1	26	14	169	14	865	97.1	1.23686e+06	996494	557532	385798	593995	7354339	2.43886e+06	2.98774e+06	3359407	2.4226e+06	1.28717e+06	1.90656e+06	3.59231e+06	4.56382e+06	2.58387e+06	2.7266e+06	838556	6.12254e+06	2.92314e+06	3.08988e+06
Medium	Q6Q0C0	E3 ubiquitin-protein ligase TRAF7 OS=Homo sapiens OX=9606 GN=TRAF7 PE=1 SV=1	2	1	2	1	670	74.6																2.56866e+06
High	P35222	Catenin beta-1 OS=Homo sapiens OX=9606 GN=CTNNB1 PE=1 SV=1	9	5	24	5	781	85.4		4.97586e+06			175512	5.55138e+06		1.91232e+06						542677		3.66111e+06		1.65713e+06		2.0664e+06
High	P01714	Immunoglobulin lambda variable 3-19 OS=Homo sapiens OX=9606 GN=IGLV3-19 PE=1 SV=2	17	2	109	2	112	12	3.21541e+06	7.86727e+06	876241	1.26457e+06	2.51861e+06	1.44319e+06	1.63374e+06	5.5568e+06	1.51056e+06	1.11234e+06	403056	2.39632e+06	1.87198e+06	1.92377e+06	3.4722e+06	2.82464e+06	386661	4.07279e+06	1834497	4.34295e+06
Low	Q96NN9	Apoptosis-inducing factor 3 OS=Homo sapiens OX=9606 GN=AIFM3 PE=1 SV=1	1	1	17	1	605	66.7	2209857	1.91611e+06	3636588	2.01662e+06	2.04132e+06	1.87866e+06	2283943	1.96938e+06	2.83707e+06	2.62622e+06	2385875	3111509	3.58053e+06	3.12537e+06	2.2697e+06	2678899	2.30081e+06	3.08583e+06	1.93647e+06	2.5838e+06
Low	Q0VAK6	Leiomodin-3 OS=Homo sapiens OX=9606 GN=LMOD3 PE=1 SV=1	2	1	19	1	560	64.9	1.93047e+06	8065627		2.45665e+06		3.06995e+06	1.80285e+06	3.69187e+06	1.33125e+06	1.25812e+06	1.96534e+06	1.49827e+06		1.65654e+06	1.55055e+06
High	A0A087WSY4	Immunoglobulin heavy variable 4-30-2 OS=Homo sapiens OX=9606 GN=IGHV4-30-2 PE=3 SV=1	14	1	64	1	118	13	3.4124e+06	36497.7	1.03726e+06	1.11378e+06	1.58773e+06	2.65268e+06	1.26574e+06	2.87258e+06	1.35997e+06	1.52243e+06	2.78396e+06	1.02261e+06	2.477e+06	4632074	4.23495e+06	2.42829e+06	3.64158e+06	5.24627e+06	1.93928e+06	4.73179e+06
High	P0DP07	Immunoglobulin heavy variable 4-31 OS=Homo sapiens OX=9606 GN=IGHV4-31 PE=3 SV=1	14	1	64	1	118	13.1	3.4124e+06	36497.7	1.03726e+06	1.11378e+06	1.58773e+06	2.65268e+06	1.26574e+06	2.87258e+06	1.35997e+06	1.52243e+06	2.78396e+06	1.02261e+06	2.477e+06	4632074	4.23495e+06	2.42829e+06	3.64158e+06	5.24627e+06	1.93928e+06	4.73179e+06
High	A0A075B6R2	Immunoglobulin heavy variable 4-4 OS=Homo sapiens OX=9606 GN=IGHV4-4 PE=3 SV=2	14	1	64	1	117	12.8	3.4124e+06	36497.7	1.03726e+06	1.11378e+06	1.58773e+06	2.65268e+06	1.26574e+06	2.87258e+06	1.35997e+06	1.52243e+06	2.78396e+06	1.02261e+06	2.477e+06	4632074	4.23495e+06	2.42829e+06	3.64158e+06	5.24627e+06	1.93928e+06	4.73179e+06
High	P22735	Protein-glutamine gamma-glutamyltransferase K OS=Homo sapiens OX=9606 GN=TGM1 PE=1 SV=4	33	17	101	17	817	89.7	123089	2.69837e+07	944936	388315	774908	5.23714e+06		2.162e+06		313742	176655		669689	751672	237573	950359	451510	496113	369407	1.31465e+06
High	Q99538	Legumain OS=Homo sapiens OX=9606 GN=LGMN PE=1 SV=1	27	7	162	7	433	49.4	1.84171e+06	276194	7.49059e+06	1051077	706443	2.41486e+06	2.62147e+06	4880825	1.26196e+06	919658	1.02366e+06	1.87026e+06	4.97717e+06	5.92355e+06	2.1877e+06	2.02055e+06	1.14379e+06	2.2979e+06	2.60251e+06	2.17878e+06
High	P23490	Loricrin OS=Homo sapiens OX=9606 GN=LORICRIN PE=1 SV=2	7	2	34	2	312	25.7	402117	1.67215e+07			907067	7080134	130990	218462		275090	246621				166208	261531	185583			3032985
High	P13796	Plastin-2 OS=Homo sapiens OX=9606 GN=LCP1 PE=1 SV=6	33	14	84	14	627	70.2	2.28838e+06	6.15195e+06	2.47137e+06	2.6182e+06	212735	3.09985e+06	2.52705e+06	506368	177602	1.7598e+06	334132	1.88789e+06	2.58601e+06	1926522	4.88569e+06	3.42448e+06	1.9554e+06	1.37865e+06	2.09246e+06	6.76129e+06
High	P07996	Thrombospondin-1 OS=Homo sapiens OX=9606 GN=THBS1 PE=1 SV=2	21	17	190	17	1170	129.3	5.0546e+06	185661	787917	526268	481088	6.35814e+06	1.36215e+07	2.12601e+06	426884	536090	585122	1.62862e+06	3.65018e+06	1.21232e+06	5.732e+06	1.66074e+06	665935	969252	440369	2.28738e+06
High	Q9UBC9	Small proline-rich protein 3 OS=Homo sapiens OX=9606 GN=SPRR3 PE=1 SV=2	53	5	112	5	169	18.1	977631	3.38272e+06	96623.9	84850	1.93021e+07	2.52103e+06	46039.4	181132	46339.7	34979.3	39031.4	155053	94712.1	195186	140871	677238	89428.4	119292	216484	1.9862e+07
Medium	Q14568	Heat shock protein HSP 90-alpha A2 OS=Homo sapiens OX=9606 GN=HSP90AA2P PE=1 SV=2	3	1	2	1	343	39.3	2.14658e+06		5.72676e+06	819697		907400
Medium	Q58FF8	Putative heat shock protein HSP 90-beta 2 OS=Homo sapiens OX=9606 GN=HSP90AB2P PE=1 SV=2	3	1	2	1	381	44.3	2.14658e+06		5.72676e+06	819697		907400
High	A0A0J9YX35	Immunoglobulin heavy variable 3-64D OS=Homo sapiens OX=9606 GN=IGHV3-64D PE=3 SV=1	9	1	45	1	117	12.8	5.7002e+06	20353266	907508	4.47101e+06	644002	2.55328e+06	745170	719715	539375	302396	377995	2350089		762401	1.17464e+06	1.21545e+06	723402	644787	762406	389484
High	P68431	Histone H3.1 OS=Homo sapiens OX=9606 GN=H3C1 PE=1 SV=2	35	3	53	1	136	15.4	1.36451e+06	19187833	887764	1.60965e+06	1.49429e+06	4.17688e+06	620372	1.41402e+06	551599	527149	370844	2.06639e+06	1.21309e+06	467002	588263	2.07602e+06	518789	759653	550981	7.11038e+06
High	Q16695	Histone H3.1t OS=Homo sapiens OX=9606 GN=H3-4 PE=1 SV=3	12	2	40	0	136	15.5	1.36451e+06	19187833	887764	1.60965e+06	1.49429e+06	4.07849e+06	620372	1.41402e+06	803867	527149	370844	2.06639e+06	1.21309e+06	467002	588263	2.07602e+06	518789	759653	550981	6.91316e+06
High	Q6NXT2	Histone H3.3C OS=Homo sapiens OX=9606 GN=H3-5 PE=1 SV=3	12	2	40	0	135	15.2	1.36451e+06	19187833	887764	1.60965e+06	1.49429e+06	4.07849e+06	620372	1.41402e+06	803867	527149	370844	2.06639e+06	1.21309e+06	467002	588263	2.07602e+06	518789	759653	550981	6.91316e+06
High	Q5TEC6	Histone H3-7 OS=Homo sapiens OX=9606 GN=H3-7 PE=1 SV=1	12	2	40	0	136	15.4	1.36451e+06	19187833	887764	1.60965e+06	1.49429e+06	4.07849e+06	620372	1.41402e+06	803867	527149	370844	2.06639e+06	1.21309e+06	467002	588263	2.07602e+06	518789	759653	550981	6.91316e+06
High	Q8TDL5	BPI fold-containing family B member 1 OS=Homo sapiens OX=9606 GN=BPIFB1 PE=1 SV=1	57	17	116	17	484	52.4	926238	342774	1.85248e+06	563921	5.0971e+06	1.19348e+06	235234	525632	174321		189582	245204	927996	953019		4.88341e+06	692775	262748	247679	2.33722e+07
High	P04004	Vitronectin OS=Homo sapiens OX=9606 GN=VTN PE=1 SV=1	27	8	157	8	478	54.3	3.82794e+06	5.48883e+06	1.28861e+06	1.32772e+06	596576	3.64739e+06	1.04257e+06	1.19266e+06	2.45602e+06	696330	204230	1.72995e+06	3.65788e+06	3.97639e+06	2.60084e+06	1.89029e+06	557185	4.47444e+06	2.23655e+06	3.8738e+06
High	A0A0B4J1Y9	Immunoglobulin heavy variable 3-72 OS=Homo sapiens OX=9606 GN=IGHV3-72 PE=3 SV=1	45	4	86	4	119	13.2	2.35466e+06	1.47266e+07	366016	422711	505099	1.47038e+06	2.19074e+06	903233		231079		2.83083e+06	1.28172e+06	1.27105e+06	3.22338e+06	2.39045e+06		1.29998e+06		1.82343e+06
Low	Q6ISB3	Grainyhead-like protein 2 homolog OS=Homo sapiens OX=9606 GN=GRHL2 PE=1 SV=1	1	1	16	1	625	71.1	4262392	8.75846e+06	6683658	4.89826e+06	7.09037e+06	3.43393e+06	934470	398239	409445	401236	436038	1.36626e+06	704597	876884	1.15171e+06	1.30082e+06	383546	823761	498069	1.74426e+06
Medium	Q8NEA6	Zinc finger protein GLIS3 OS=Homo sapiens OX=9606 GN=GLIS3 PE=1 SV=5	2	1	40	1	775	83.6	2.69863e+06		1.66097e+06	2.69658e+06	236448	2437685	2.37869e+06	3.0637e+06	243049	1.99347e+06	1.33117e+06	1.47644e+06	3.23987e+06	6674700	3.80568e+06	2.67045e+06	1.07989e+06	4.82455e+06	547266	798706
High	Q05639	Elongation factor 1-alpha 2 OS=Homo sapiens OX=9606 GN=EEF1A2 PE=1 SV=1	9	4	34	4	463	50.4	1.2961e+06	9.50984e+06	309352	240945	559449	3.14919e+06					378199			547544					305100	6.50457e+06
High	P68104	Elongation factor 1-alpha 1 OS=Homo sapiens OX=9606 GN=EEF1A1 PE=1 SV=1	24	7	70	7	462	50.1	1.15745e+06	1.65393e+07	301142	657989	1.36241e+06	8.36698e+06	551126	1.06649e+06	511389	244766	607614	336975	561457	498359	287708	1.07626e+06	90970.8	483495	321952	1.01593e+07
High	Q5VTE0	Putative elongation factor 1-alpha-like 3 OS=Homo sapiens OX=9606 GN=EEF1A1P5 PE=5 SV=1	24	7	70	7	462	50.2	1.15745e+06	1.65393e+07	301142	657989	1.36241e+06	8.36698e+06	551126	1.06649e+06	511389	244766	607614	336975	561457	498359	287708	1.07626e+06	90970.8	483495	321952	1.01593e+07
High	P13929	Beta-enolase OS=Homo sapiens OX=9606 GN=ENO3 PE=1 SV=5	16	4	91	4	434	47	727586	3.63031e+06	3.53218e+06	1.10633e+06	1.61957e+06	5.30687e+06	1.72552e+06	1.94963e+06	603958		248490	1.42036e+06	1.6553e+06	861585	360617	6.45268e+06		2.0309e+06	504412	6.25821e+06
High	Q9HCY8	Protein S100-A14 OS=Homo sapiens OX=9606 GN=S100A14 PE=1 SV=1	65	5	53	5	104	11.7	3.52133e+06	6.89479e+06	1.39364e+06	882346	120854	2.91355e+06	1.1657e+06	4.21336e+06	1.41081e+06	996213	1.49541e+06	2.13836e+06	692906	1.69194e+06	3.36552e+06	2.16695e+06	1.76225e+06	1.60978e+06	1.50981e+06	3.86768e+06
High	Q16610	Extracellular matrix protein 1 OS=Homo sapiens OX=9606 GN=ECM1 PE=1 SV=2	15	6	33	6	540	60.6	958216	1.16031e+07	9.70335e+06	2.17222e+06	946974	5.10441e+06	1.15798e+06	640776	321945	404781	1.84443e+06	2.10135e+06	372687	360754	1.3764e+06	1.06069e+06	342532	1.25376e+06	448320	1503248
High	P14618	Pyruvate kinase PKM OS=Homo sapiens OX=9606 GN=PKM PE=1 SV=4	38	14	86	14	531	57.9	1.88791e+06	8.17705e+06	1.55684e+06	1.42609e+06	1.02454e+06	7.02459e+06	1.92189e+06	663900	502107	715705	227798	2.46282e+06	1.14608e+06	632832	758547	1.96799e+06	350656	1.42751e+06	305174	9.49667e+06
High	P20160	Azurocidin OS=Homo sapiens OX=9606 GN=AZU1 PE=1 SV=3	25	4	39	4	251	26.9		1.33074e+07	767935	1.23756e+06	137982	761433	1797614	3.26159e+06	1.64026e+06	976273	1.29477e+06	2.52283e+06	1.04338e+06	1.35468e+06	1.37461e+06	1.4417e+06	1.0467e+06	1.9502e+06	1.13183e+06	4.34043e+06
High	P26038	Moesin OS=Homo sapiens OX=9606 GN=MSN PE=1 SV=3	7	4	76	4	577	67.8		2.61475e+06		2.00186e+06		6299445	956422	3.21142e+06	728859	475822	3.42566e+06	735389	722666	3.10444e+06		565989	2.61588e+06	3.04676e+06	1.40972e+06	2.66819e+06
High	P35241	Radixin OS=Homo sapiens OX=9606 GN=RDX PE=1 SV=1	7	4	76	4	583	68.5		2.61475e+06		2.00186e+06		6299445	956422	3.21142e+06	728859	475822	3.42566e+06	735389	722666	3.10444e+06		565989	2.61588e+06	3.04676e+06	1.40972e+06	2.66819e+06
High	P00736	Complement C1r subcomponent OS=Homo sapiens OX=9606 GN=C1R PE=1 SV=2	2	1	2	1	705	80.1					3.65793e+06	602844
High	Q9NRA1	Platelet-derived growth factor C OS=Homo sapiens OX=9606 GN=PDGFC PE=1 SV=2	28	7	72	7	345	39	1.10049e+06	559549	694334	1.20907e+06	7.8636e+06	5.17173e+06	652348	3.69498e+06	783551	992223	600613	1807480	2062083	1.04603e+06	1.3749e+06	1.11222e+06	781545	1.94322e+06	2.56145e+06	6.33699e+06
High	O43707	Alpha-actinin-4 OS=Homo sapiens OX=9606 GN=ACTN4 PE=1 SV=2	12	7	41	2	911	104.8	2626310	8.02294e+06	877291	909874	1.08336e+06	5.44508e+06	838290	3.26844e+06	713096	611822	990189	1.20543e+06	1.57759e+06	1.57004e+06	1.96838e+06	2.50171e+06	1.41944e+06	1.92214e+06	1058946	3.66425e+06
High	P69905	Hemoglobin subunit alpha OS=Homo sapiens OX=9606 GN=HBA1 PE=1 SV=2	62	4	47	4	142	15.2		411634	5.81943e+06		500656	1544948					471893					7.20108e+06	210569			700945
High	P62937	Peptidyl-prolyl cis-trans isomerase A OS=Homo sapiens OX=9606 GN=PPIA PE=1 SV=2	21	3	18	3	165	18	3.39999e+06	3.65926e+06	852995	1.57558e+06	611873	1.68646e+06	1.61084e+06	2.61529e+06	1.34749e+06	1.85805e+06	722588	1.68723e+06	1.97034e+06	2.20452e+06	2.01902e+06	5.67787e+06	1.52332e+06	1.40467e+06	1.55717e+06	3.19551e+06
High	A0A0C4DH25	Immunoglobulin kappa variable 3D-20 OS=Homo sapiens OX=9606 GN=IGKV3D-20 PE=3 SV=1	22	2	349	1	116	12.5	2.64596e+06	2925748	1.84252e+06	2.33156e+06		918202	2.43955e+06	699106	1.17419e+06	1.74304e+06	960172	2.99448e+06	1.06467e+06	1.88705e+06	2.95843e+06	4.65713e+06	1.62853e+06	2.53638e+06	1718156	1.9308e+06
High	Q99574	Neuroserpin OS=Homo sapiens OX=9606 GN=SERPINI1 PE=1 SV=1	28	8	156	8	410	46.4	1.2403e+06	1.16895e+06	541200	827486		218171	105402	6.838e+06	1.73291e+06	3.33798e+06	2.64513e+06	2.87279e+06	1.91655e+06	2.91776e+06	1.16276e+06	1.12293e+06	2.88575e+06	4.07201e+06	2.2072e+06	1.10919e+06
Low	O95436	Sodium-dependent phosphate transport protein 2B OS=Homo sapiens OX=9606 GN=SLC34A2 PE=1 SV=3	2	1	1	1	690	75.7	3120595			1.64357e+06		2277200	1.93515e+06	2773318	1.55713e+06	1.55342e+06	2.07824e+06	1876457	2.09148e+06	1.80326e+06	1.694e+06	2.96666e+06	1.51835e+06	2.14212e+06	2.01602e+06	1.77467e+06
High	P0DOX6	Immunoglobulin mu heavy chain OS=Homo sapiens OX=9606 PE=1 SV=2	43	17	1959	2	576	63.4	1.09103e+06	5.19734e+06	1.27787e+06	2.62785e+06	2.81929e+06	693703	2.1542e+06	2.26604e+06	721242		1.07893e+06	2.07118e+06	633223	2.90443e+06	2.73107e+06	2.28855e+06	2.93561e+06	1.57307e+06	1006990	2231786
High	P61970	Nuclear transport factor 2 OS=Homo sapiens OX=9606 GN=NUTF2 PE=1 SV=1	21	1	6	1	127	14.5						523439										3.46177e+06				2.05248e+06
High	A8MUU1	Putative fatty acid-binding protein 5-like protein 3 OS=Homo sapiens OX=9606 GN=FABP5P3 PE=5 SV=1	21	1	66	1	101	11.3	2.0761e+06	7.96251e+06	1.30234e+06	1.67539e+06	1.51005e+06	4.05775e+06	2.56166e+06	428483	460885	333037	154023	2.13746e+06	2.25556e+06	184958	541389	5.44688e+06	51506.6	389436	267692	6.38883e+06
High	P49257	Protein ERGIC-53 OS=Homo sapiens OX=9606 GN=LMAN1 PE=1 SV=2	9	4	41	4	510	57.5	5.09139e+06	5.45125e+06	1.03287e+06	897434	407861	1.55695e+06	476941	1.20414e+06	1.92164e+06	900989	1.05544e+06	1.15215e+06	1.17418e+06	2374922	2.37434e+06	1.51126e+06	1.34201e+06	3.60523e+06	2.95327e+06	3.47876e+06
High	P04792	Heat shock protein beta-1 OS=Homo sapiens OX=9606 GN=HSPB1 PE=1 SV=2	41	6	60	6	205	22.8	59144.1	9.48825e+06	1.79429e+06	721180	1.55602e+06	3.31095e+06	43372.7	83751.8	3.50893e+06	506295		624570	2.18092e+06	1.11045e+06		1.23108e+06	40107.7		2.98012e+06	4.6946e+06
High	Q9Y4L1	Hypoxia up-regulated protein 1 OS=Homo sapiens OX=9606 GN=HYOU1 PE=1 SV=1	23	13	207	13	999	111.3	4.70885e+06	262981	454892	910845		4.68566e+06	1.63838e+06	3.4304e+06	1.49716e+06	1.16117e+06	1.8982e+06	1.23859e+06	567295	1.9265e+06	2.37627e+06	2.1783e+06	2.09813e+06	1.97976e+06	2.50877e+06	1.71501e+06
High	O60911	Cathepsin L2 OS=Homo sapiens OX=9606 GN=CTSV PE=1 SV=2	22	5	71	5	334	37.3	2.04202e+06	3.58229e+06	2.30947e+06	3.84392e+06	447932	2.68365e+06	1.24312e+06	1.58955e+06	1.77619e+06	341703	565489	2.92698e+06	2.53152e+06	426661	1.24031e+06	3.25034e+06	463433	671294	2.87429e+06	4.29409e+06
Medium	Q6DCA0	AMMECR1-like protein OS=Homo sapiens OX=9606 GN=AMMECR1L PE=1 SV=1	5	1	12	1	310	34.5	2.50951e+06	847278		1.0057e+06			2.89963e+06	2.28752e+06	1.28766e+06	1.28016e+06	1890001	1.48673e+06	2.18631e+06	1.04449e+06	1120447	2.26738e+06	1.85804e+06	4260670	2.88481e+06
High	P02042	Hemoglobin subunit delta OS=Homo sapiens OX=9606 GN=HBD PE=1 SV=2	24	3	21	3	147	16			3.62342e+06			1.37295e+06					602940	403454				6.18885e+06	445772			971000
High	P04080	Cystatin-B OS=Homo sapiens OX=9606 GN=CSTB PE=1 SV=2	46	3	30	3	98	11.1	267721	6.1919e+06	472613	1.92363e+06	340707	696254	887555	646578		681629		1.04323e+06	850693	879385	1.4636e+06	1.71044e+06		1.02769e+06		1.20179e+07
High	P04062	Lysosomal acid glucosylceramidase OS=Homo sapiens OX=9606 GN=GBA1 PE=1 SV=3	13	3	7	3	536	59.7	3.19334e+06	825192	2.53637e+06	960092		1.74602e+06	1.51515e+06	2.73921e+06			912352		124363	1.41155e+06	2.71364e+06	4.72679e+06	1.28064e+06		1.37278e+06	2.94038e+06
Low	Q66K66	Transmembrane protein 198 OS=Homo sapiens OX=9606 GN=TMEM198 PE=1 SV=1	3	1	8	1	360	39.4	1.40903e+06	4.99803e+06	1.84075e+06	2.02975e+06	305361	2.79229e+06	1.55182e+06	1003779	1.76651e+06	1.07565e+06	919176	2.1816e+06	1.62984e+06	2.29161e+06	841096	778149	778411	5.28726e+06	2.13154e+06	2863544
High	P47929	Galectin-7 OS=Homo sapiens OX=9606 GN=LGALS7 PE=1 SV=2	47	4	18	4	136	15.1		5.81463e+06				598357										288547				928730
High	P01743	Immunoglobulin heavy variable 1-46 OS=Homo sapiens OX=9606 GN=IGHV1-46 PE=1 SV=2	22	2	145	1	117	12.9	1.1807e+06	6.29507e+06	1.21211e+06	815511	1.41791e+06	1.07483e+06	1.95345e+06	2.63886e+06	1.0246e+06	775040	460389	2.67616e+06	2.69432e+06	1.5088e+06	1791956	2.06291e+06	512406	2.98832e+06	1.07945e+06	3.97027e+06
Medium	Q86TJ2	Transcriptional adapter 2-beta OS=Homo sapiens OX=9606 GN=TADA2B PE=1 SV=2	2	1	11	1	420	48.4		5.30992e+06			206786	1.83169e+06								383766						1.68329e+06
High	O75629	Protein CREG1 OS=Homo sapiens OX=9606 GN=CREG1 PE=1 SV=1	10	1	68	1	220	24.1	2.20404e+06	3.11772e+06	2.66834e+06	1.7343e+06		2423331	2.4289e+06	2.51744e+06	1.18998e+06		289438	946940	1.28302e+06	1.35566e+06	1.2303e+06	4.01414e+06	424159	1.11928e+06	1.33093e+06	3.54772e+06
High	A0A075B6K2	Immunoglobulin lambda variable 3-12 OS=Homo sapiens OX=9606 GN=IGLV3-12 PE=3 SV=2	10	1	53	1	115	12.4	2.58507e+06	1.06733e+06	1.66629e+06	1.32224e+06	3.32122e+06	2.73002e+06	527950	4.89111e+06	1.24375e+06	269810	1.69112e+06	1751156	3.2831e+06	422990	1.82735e+06	2.10912e+06	1.95276e+06	674701	1.52146e+06	2366227
High	A0A0J9YXX1	Immunoglobulin heavy variable 5-10-1 OS=Homo sapiens OX=9606 GN=IGHV5-10-1 PE=3 SV=1	21	2	78	2	117	12.8		8.83474e+06	367849	392212	2.53937e+06	80236	2.78928e+06	1.35947e+06	1.01078e+06	574264	504377	1060537	248275	667761	1.39617e+06		29852.8	997046	1578880	8.13302e+06
High	P19021	Peptidyl-glycine alpha-amidating monooxygenase OS=Homo sapiens OX=9606 GN=PAM PE=1 SV=2	15	9	125	9	973	108.3	2.56914e+06	1.25013e+06	565924	1.7315e+06	15056.6	3.9069e+06	2.3039e+06	3.65079e+06	1.03437e+06	1.07333e+06	783670	1.47586e+06	3.91462e+06	1.79771e+06	2.08269e+06	1.34406e+06	1.22909e+06	1.57507e+06	2.03251e+06	1.69771e+06
High	O43653	Prostate stem cell antigen OS=Homo sapiens OX=9606 GN=PSCA PE=1 SV=2	9	1	6	1	114	12		2.22837e+06				1373962
High	A0A0C4DH29	Immunoglobulin heavy variable 1-3 OS=Homo sapiens OX=9606 GN=IGHV1-3 PE=3 SV=1	9	1	135	0	117	13	1.1807e+06	6.11925e+06	1.21211e+06	773694	925496	1.07483e+06	1.95345e+06	2.63886e+06	991555	775040	460389	2.13752e+06	2.69432e+06	1.5088e+06	1791956	2.06291e+06	512406	2.98832e+06	1.07945e+06	2.99558e+06
High	P0DP01	Immunoglobulin heavy variable 1-8 OS=Homo sapiens OX=9606 GN=IGHV1-8 PE=1 SV=1	9	1	135	0	117	13	1.1807e+06	6.11925e+06	1.21211e+06	773694	925496	1.07483e+06	1.95345e+06	2.63886e+06	991555	775040	460389	2.13752e+06	2.69432e+06	1.5088e+06	1791956	2.06291e+06	512406	2.98832e+06	1.07945e+06	2.99558e+06
Low	Q9UPW8	Protein unc-13 homolog A OS=Homo sapiens OX=9606 GN=UNC13A PE=2 SV=4	1	1	44	1	1703	192.9	1.33596e+06	2779754	1.7572e+06	880797	307969	199648	1.50006e+06	419735	2768966	1.20445e+06	2.44751e+06	1.58369e+06	2.51323e+06	441103	2.08882e+06	1.64254e+06	621207	1.37714e+06	4.09283e+06	5436871
High	P04075	Fructose-bisphosphate aldolase A OS=Homo sapiens OX=9606 GN=ALDOA PE=1 SV=2	23	6	92	6	364	39.4	595115	8.3989e+06	505810	2.17836e+06	1.03756e+06	5.08483e+06	200188	922767	580871	546940	708494	1.80506e+06	879096	1.01631e+06		2.51969e+06	624751	866232	780147	4.01949e+06
High	Q96FQ6	Protein S100-A16 OS=Homo sapiens OX=9606 GN=S100A16 PE=1 SV=1	52	4	29	4	103	11.8		7.62293e+06	477471			3.58656e+06	1.28879e+06	2.03534e+06	536262	715020	1134865	2.51776e+06	1.4656e+06	783265	749054		969222	1.01305e+06	1.12634e+06	1.96194e+06
High	A0A0C4DH36	Probable non-functional immunoglobulin heavy variable 3-38 OS=Homo sapiens OX=9606 GN=IGHV3-38 PE=1 SV=1	9	1	15	1	116	12.8	3692602	3.33369e+06	677537	1.61997e+06		559199	793031			802715	1123236	2220194		992728	1.70858e+06	3.3371e+06	1.19876e+06	1.99545e+06	2.25776e+06	1.66434e+06
High	P16870	Carboxypeptidase E OS=Homo sapiens OX=9606 GN=CPE PE=1 SV=1	22	6	71	6	476	53.1							452506	17524.1	3.48258e+06	5.04501e+06	347314	2.38946e+06	1.85471e+06	261795	464963	57294.4	112503	8.95123e+06	951503	48435
High	Q71U36	Tubulin alpha-1A chain OS=Homo sapiens OX=9606 GN=TUBA1A PE=1 SV=1	11	4	20	4	451	50.1		4.81026e+06				1.22828e+06										223087				696338
High	P68363	Tubulin alpha-1B chain OS=Homo sapiens OX=9606 GN=TUBA1B PE=1 SV=1	11	4	20	4	451	50.1		4.81026e+06				1.22828e+06										223087				696338
High	Q9BQE3	Tubulin alpha-1C chain OS=Homo sapiens OX=9606 GN=TUBA1C PE=1 SV=1	11	4	20	4	449	49.9		4.81026e+06				1.22828e+06										223087				696338
High	A0A0A0MS14	Immunoglobulin heavy variable 1-45 OS=Homo sapiens OX=9606 GN=IGHV1-45 PE=3 SV=1	17	2	6	2	117	13.5	2.84235e+06	305244	695634	1.02731e+06		3.08371e+06	1.1689e+06	3986882	1.3648e+06	1.60346e+06	1.65563e+06	1.23727e+06		1702101	1.82411e+06	1.74841e+06		2.48521e+06	1.66544e+06	1.15155e+06
High	P22531	Small proline-rich protein 2E OS=Homo sapiens OX=9606 GN=SPRR2E PE=2 SV=2	79	4	164	1	72	7.9		4265442			584095	1.2042e+06														811945
High	Q96RM1	Small proline-rich protein 2F OS=Homo sapiens OX=9606 GN=SPRR2F PE=3 SV=1	31	2	101	1	72	7.8		4265442			584095	1.2042e+06														811945
High	P53634	Dipeptidyl peptidase 1 OS=Homo sapiens OX=9606 GN=CTSC PE=1 SV=2	29	8	104	8	463	51.8	377196	1.43162e+06	1.09661e+06	618387	615893	4.46328e+06	2.87656e+06	3.93242e+06	2.43146e+06	106757	945008	2.34702e+06	2946248	802687	989570	2.50835e+06	178916	409360	2.87679e+06	1.71808e+06
High	Q13438	Protein OS-9 OS=Homo sapiens OX=9606 GN=OS9 PE=1 SV=1	12	6	89	6	667	75.5	1963117	473393	1.15769e+06	918083	405975	6.17797e+06	1.57748e+06	2.65285e+06	2.53531e+06	771970	1.42443e+06	549304	1.6195e+06	1.4616e+06	1.91514e+06	1.34191e+06	1.4075e+06	1.11102e+06	1.63503e+06	2.51848e+06
Low	A8MQ03	Cysteine-rich tail protein 1 OS=Homo sapiens OX=9606 GN=CYSRT1 PE=1 SV=1	10	1	2	1	144	15.3	697718	1.61561e+06		1.99989e+06		2.40338e+06
High	P01709	Immunoglobulin lambda variable 2-8 OS=Homo sapiens OX=9606 GN=IGLV2-8 PE=1 SV=2	14	2	262	1	118	12.4	3.57603e+06	3.46456e+06	805707	821150		1.61853e+06	644255	1.88295e+06	838708	481748	312981	1.11702e+06	1.13816e+06	1.28824e+06	4.81786e+06	2.22156e+06	289334	1.63758e+06	1.20807e+06	3508099
Low	P54132	RecQ-like DNA helicase BLM OS=Homo sapiens OX=9606 GN=BLM PE=1 SV=1	0	1	86	1	1417	158.9	2.05992e+06	1.20696e+06	839751	953282	1.54058e+06	1.66154e+06	1276485	1.4336e+06	1.56503e+06	1.36624e+06	939092	2.36395e+06	2.13989e+06	765837	1.83698e+06	2.88032e+06	1.0524e+06	2282676	2.81311e+06	2.35725e+06
High	P11678	Eosinophil peroxidase OS=Homo sapiens OX=9606 GN=EPX PE=1 SV=2	3	2	16	2	715	81	606044	4.12319e+06	1.4199e+06	388529	536394	420733	7.4224e+06	278826		254644	183901	585871		328170	221181	3.73435e+06	199684			5.79791e+06
High	P15531	Nucleoside diphosphate kinase A OS=Homo sapiens OX=9606 GN=NME1 PE=1 SV=1	11	1	18	1	152	17.1	2.39122e+06	781976	1.45429e+06	209021		505532	1.03597e+06	2981207			1.01976e+06	393898	1.83299e+06	2.06123e+06		2950107		3.86729e+06		1.52024e+06
High	P22392	Nucleoside diphosphate kinase B OS=Homo sapiens OX=9606 GN=NME2 PE=1 SV=1	11	1	18	1	152	17.3	2.39122e+06	781976	1.45429e+06	209021		505532	1.03597e+06	2981207			1.01976e+06	393898	1.83299e+06	2.06123e+06		2950107		3.86729e+06		1.52024e+06
High	O60361	Putative nucleoside diphosphate kinase OS=Homo sapiens OX=9606 GN=NME2P1 PE=5 SV=1	12	1	18	1	137	15.5	2.39122e+06	781976	1.45429e+06	209021		505532	1.03597e+06	2981207			1.01976e+06	393898	1.83299e+06	2.06123e+06		2950107		3.86729e+06		1.52024e+06
High	Q8NI22	Multiple coagulation factor deficiency protein 2 OS=Homo sapiens OX=9606 GN=MCFD2 PE=1 SV=1	52	3	141	3	146	16.4	560519	545191	319928	638716	458056	1.81944e+06	247816	6.26705e+06	2.85089e+06	1.85365e+06	1.14083e+06	544011	661402	2.09486e+06	397612	115477	3.75173e+06	6.01217e+06	2.21284e+06	243203
High	P30101	Protein disulfide-isomerase A3 OS=Homo sapiens OX=9606 GN=PDIA3 PE=1 SV=4	13	5	25	5	505	56.7	348411	504793		243450		3.45734e+06	727811	450325	1.27325e+06	639955	272272	433395	3.28662e+06	4.89239e+06	2.16905e+06	1.12445e+06	93990.6	5.2935e+06	1.45927e+06	2.7407e+06
High	P01718	Immunoglobulin lambda variable 3-27 OS=Homo sapiens OX=9606 GN=IGLV3-27 PE=1 SV=2	19	2	58	2	113	12.2	376898	4.94389e+06	194070	1.17528e+06	1.92408e+06	1.34422e+06	2.37316e+06	1.3315e+06	1.02163e+06	930879	397727	2.79654e+06	469023	1.46116e+06	1.57023e+06	252924	441063	3.29062e+06	1.00527e+06	5.07084e+06
High	Q13162	Peroxiredoxin-4 OS=Homo sapiens OX=9606 GN=PRDX4 PE=1 SV=1	37	7	149	6	271	30.5	2.57146e+06	2.32349e+06	583896	466158	166527	3.63037e+06	1.53877e+06	6.78898e+06	286373	133345	1.4445e+06	273642	1.97713e+06	1.15326e+06	1.57501e+06	1.62363e+06	1.43777e+06	294810	439264	3.52902e+06
High	P01861	Immunoglobulin heavy constant gamma 4 OS=Homo sapiens OX=9606 GN=IGHG4 PE=1 SV=2	41	10	802	4	396	43.8	2.00718e+06	5.62442e+06	396520	1.80863e+06		319676	206217	1.03832e+06	676447	549905		1.94575e+06	238232	3.63961e+06	2.8857e+06	518505		4.53193e+06	252364	485336
Medium	A0A0B4J1U7	Immunoglobulin heavy variable 6-1 OS=Homo sapiens OX=9606 GN=IGHV6-1 PE=3 SV=1	8	1	2	1	121	13.5	1.25797e+06	1023599	2.16141e+06			910749					541067					1.91683e+06				3.31267e+06
Low	P11047	Laminin subunit gamma-1 OS=Homo sapiens OX=9606 GN=LAMC1 PE=1 SV=3	1	1	13	1	1609	177.5		7506791	1.00693e+06		800037	2.74865e+06	1.2917e+06	718866			166445		64953	63118.6		1.44602e+06	677172			2353194
High	Q9Y6N5	Sulfide:quinone oxidoreductase, mitochondrial OS=Homo sapiens OX=9606 GN=SQOR PE=1 SV=1	3	1	3	1	450	49.9		2171918				959522
High	Q02487	Desmocollin-2 OS=Homo sapiens OX=9606 GN=DSC2 PE=1 SV=1	3	2	39	2	901	99.9	2.79852e+06	781830	1.18248e+06	686966		1.52009e+06	930400	1.37154e+06			1103053	2.15255e+06	2.82017e+06	1.12621e+06	775170	2.75186e+06	633926	2.50241e+06	1.00543e+06	2370923
High	P21246	Pleiotrophin OS=Homo sapiens OX=9606 GN=PTN PE=1 SV=1	42	6	171	6	168	18.9	4.38627e+06	6.22746e+06	933258	30395.7	15236.5	4.72075e+06	141659	521783	984034	384797	949272	228255	1.2216e+06	615244	2.95568e+06	3.55261e+06	754501	1.32837e+06	810241	317579
High	P02750	Leucine-rich alpha-2-glycoprotein OS=Homo sapiens OX=9606 GN=LRG1 PE=1 SV=2	28	6	107	6	347	38.2	2.37225e+06	857184	59089.5	1.51873e+06		1.91316e+06	919617	1.73155e+06	1.29976e+06	1.67346e+06	1.00602e+06	1.70863e+06	3.6835e+06	1.30014e+06	1.50233e+06	1.06179e+06	1.35535e+06	1.44643e+06	2.45321e+06	1.56463e+06
Medium	Q7Z402	Transmembrane channel-like protein 7 OS=Homo sapiens OX=9606 GN=TMC7 PE=1 SV=1	2	1	13	1	723	83.4	65168.7	96217.9	724987	31862.2	756166	1.10396e+06	4202243	2.79766e+06	707658	5.09225e+06		701068	3743696	371742	2.19627e+06	2107070	431368	1.35596e+06	1.45795e+06	1472051
High	Q86UD1	Out at first protein homolog OS=Homo sapiens OX=9606 GN=OAF PE=2 SV=1	27	5	141	5	273	30.7	2.93242e+06	1.25637e+06	338185	742106	425565	2.19916e+06	1.39728e+06	3.03621e+06	1.95172e+06	2.02513e+06	2.83936e+06	280345	581840	1.72201e+06	877835	1.45681e+06	1.98006e+06	1.88571e+06	2.36028e+06	487755
High	Q15833	Syntaxin-binding protein 2 OS=Homo sapiens OX=9606 GN=STXBP2 PE=1 SV=2	3	1	1	1	593	66.4						2.88537e+06						944624							783863	1.53302e+06
High	P60900	Proteasome subunit alpha type-6 OS=Homo sapiens OX=9606 GN=PSMA6 PE=1 SV=1	9	2	11	2	246	27.4		3.40197e+06			119889	1.06145e+06
High	Q92820	Gamma-glutamyl hydrolase OS=Homo sapiens OX=9606 GN=GGH PE=1 SV=2	26	6	163	6	318	35.9	831609	4.32428e+06	729731	2.27325e+06	261518	3.54736e+06	2.00666e+06	1.0907e+06	752649	207936	1.0203e+06	3.01459e+06	1.4807e+06	1.19638e+06	532554	2.17817e+06	319291	873525	1.10006e+06	2.71699e+06
High	Q8NCL4	Polypeptide N-acetylgalactosaminyltransferase 6 OS=Homo sapiens OX=9606 GN=GALNT6 PE=1 SV=2	20	7	244	7	622	71.1	3.62175e+06	281418	467293	647456	128338	2.22474e+06	1.19454e+06	2.55433e+06	2.61547e+06	631492	469306	1.53424e+06	1.41321e+06	3.0472e+06	1845552	1.56565e+06	211585	2.17876e+06	2.71602e+06	252987
High	P0DP25	Calmodulin-3 OS=Homo sapiens OX=9606 GN=CALM3 PE=1 SV=1	51	3	43	3	149	16.8		5.25483e+06	1.09785e+06	1.41212e+06	890497	1.53605e+06	1.01036e+06		675692			1.55411e+06	709322	1.10879e+06					1.00027e+06
High	Q9H173	Nucleotide exchange factor SIL1 OS=Homo sapiens OX=9606 GN=SIL1 PE=1 SV=1	24	6	107	6	461	52.1	1.63736e+06	328638		320719		5.29944e+06	1.6741e+06	1.02546e+06	1.09777e+06	808231	2.33213e+06	273799	937779	450887	1.70263e+06	1.31916e+06	2.6265e+06	1.15286e+06	877690	2.19756e+06
High	P02100	Hemoglobin subunit epsilon OS=Homo sapiens OX=9606 GN=HBE1 PE=1 SV=2	7	1	13	1	147	16.2			3.09417e+06			1.14057e+06					602940	403454				3.69969e+06	445772			746378
High	P69891	Hemoglobin subunit gamma-1 OS=Homo sapiens OX=9606 GN=HBG1 PE=1 SV=2	7	1	13	1	147	16.1			3.09417e+06			1.14057e+06					602940	403454				3.69969e+06	445772			746378
High	P69892	Hemoglobin subunit gamma-2 OS=Homo sapiens OX=9606 GN=HBG2 PE=1 SV=2	7	1	13	1	147	16.1			3.09417e+06			1.14057e+06					602940	403454				3.69969e+06	445772			746378
High	Q06830	Peroxiredoxin-1 OS=Homo sapiens OX=9606 GN=PRDX1 PE=1 SV=1	52	7	107	5	199	22.1	75624.9	8.3906e+06	221034	179318	444101	5.96275e+06	486636		415590			775346	738104	238306		1.60271e+06	303689	394923	965892	1.91889e+06
High	P01706	Immunoglobulin lambda variable 2-11 OS=Homo sapiens OX=9606 GN=IGLV2-11 PE=1 SV=2	13	2	221	1	119	12.6	2.02064e+06	2.02208e+06					602235		358942						3102954	887720		550800		1.98064e+06
High	Q09666	Neuroblast differentiation-associated protein AHNAK OS=Homo sapiens OX=9606 GN=AHNAK PE=1 SV=2	2	5	12	5	5890	628.7	2.33093e+06	1.70616e+06	233137	1.59495e+06	487637	1.3381e+06	1.20589e+06	3.51493e+06	745864	1.09423e+06	349141	2.20069e+06	2.69699e+06	1.26234e+06	741712	2.28698e+06	1.22609e+06	1.80487e+06	823964	1.03239e+06
High	Q13835	Plakophilin-1 OS=Homo sapiens OX=9606 GN=PKP1 PE=1 SV=2	11	5	31	5	747	82.8		2.62656e+06			285168	2.0104e+06														805313
High	P01699	Immunoglobulin lambda variable 1-44 OS=Homo sapiens OX=9606 GN=IGLV1-44 PE=1 SV=2	14	1	31	1	117	12.2		2.29829e+06		1.0111e+06	991638	698421	1.63526e+06			698830		2051065								1.96519e+06
High	O75342	Arachidonate 12-lipoxygenase, 12R-type OS=Homo sapiens OX=9606 GN=ALOX12B PE=1 SV=1	26	11	23	11	701	80.3	911749	7.71964e+06	161512	327672	134675	4.61609e+06	878487	1.89656e+06	1.03951e+06	203308	1.408e+06	393043	1.40962e+06	1.08676e+06	193732		192112	1.67948e+06	1.47493e+06	1.16148e+06
High	P31949	Protein S100-A11 OS=Homo sapiens OX=9606 GN=S100A11 PE=1 SV=2	64	4	92	4	105	11.7	579618	5.96691e+06	682765	390087	860664	4.44115e+06	983295	810775	392465	226207	124483	415912	207926	161625	364613	3.20267e+06	95329.8	516700	526656	6.96723e+06
High	A0A075B6K0	Immunoglobulin lambda variable 3-16 OS=Homo sapiens OX=9606 GN=IGLV3-16 PE=3 SV=2	10	1	41	1	115	12.5	376898	4.15611e+06	194070	639725	1.31361e+06		2.37316e+06	1.0439e+06	1.02163e+06	930879	397727	2.191e+06	469023	829085	1.3439e+06		441063	2.24031e+06	1.00527e+06	3.93072e+06
High	P15515	Histatin-1 OS=Homo sapiens OX=9606 GN=HTN1 PE=1 SV=2	28	1	81	1	57	7	406392	744288			1.16374e+06	5.22806e+06	231236	497154					1.88521e+06		217911	324018	161241	352601		5297081
High	P52566	Rho GDP-dissociation inhibitor 2 OS=Homo sapiens OX=9606 GN=ARHGDIB PE=1 SV=3	39	5	21	5	201	23		6.89142e+06		343939	515526		221459	1.224e+06		804774		621881	193733	126626						2.47666e+06
Low	Q5T013	Putative hydroxypyruvate isomerase OS=Homo sapiens OX=9606 GN=HYI PE=1 SV=2	3	1	23	1	277	30.4		3.12024e+06	564591	784217	361592	1.76745e+06	933059			437511			2878635	2.11602e+06	1.02363e+06	558767				1.344e+06
Low	Q6ZRH7	Cation channel sperm-associated auxiliary subunit gamma OS=Homo sapiens OX=9606 GN=CATSPERG PE=2 SV=3	1	1	5	1	1159	132.9	962008	420306	423283	602544	80006.6	463337		538611	3.20677e+06	6.33167e+06	1.46042e+06	4.60225e+06	774855	331543	888428	627016	1.73886e+06	459690	343522	889565
High	P11142	Heat shock cognate 71 kDa protein OS=Homo sapiens OX=9606 GN=HSPA8 PE=1 SV=1	17	6	85	3	646	70.9	1.64459e+06		618280	884578	206519			776443	1.16592e+06	695520		883441		1.63516e+06		1.24709e+06	556246		1.98102e+06	4651917
High	P02656	Apolipoprotein C-III OS=Homo sapiens OX=9606 GN=APOC3 PE=1 SV=1	27	2	6	2	99	10.8		2.94524e+06				552140	393953
High	P01040	Cystatin-A OS=Homo sapiens OX=9606 GN=CSTA PE=1 SV=1	31	2	20	2	98	11		5.67221e+06	403669	794793	177875	539874						1.26116e+06	539538							948755
High	P06865	Beta-hexosaminidase subunit alpha OS=Homo sapiens OX=9606 GN=HEXA PE=1 SV=2	23	8	63	8	529	60.7	1.90792e+06	1.53401e+06	94716.6	554132		3.45917e+06	1.22329e+06	1.17119e+06	645998	505330	545908	1.39701e+06	1.3845e+06	1.18321e+06	1.91934e+06	1.70375e+06	573643	326475	1.25455e+06	3.02595e+06
High	Q9BYE3	Late cornified envelope protein 3D OS=Homo sapiens OX=9606 GN=LCE3D PE=1 SV=1	37	1	5	1	92	9.4						1.28318e+06
High	P00918	Carbonic anhydrase 2 OS=Homo sapiens OX=9606 GN=CA2 PE=1 SV=2	5	1	6	1	260	29.2									873180			818752						2.14135e+06
High	P06870	Kallikrein-1 OS=Homo sapiens OX=9606 GN=KLK1 PE=1 SV=2	5	1	3	1	262	28.9																				1.27766e+06
Low	P17661	Desmin OS=Homo sapiens OX=9606 GN=DES PE=1 SV=3	2	1	5	0	470	53.5		2.32271e+06			889380								551908
Low	P41219	Peripherin OS=Homo sapiens OX=9606 GN=PRPH PE=1 SV=2	2	1	5	0	470	53.6		2.32271e+06			889380								551908
High	Q8WWY7	WAP four-disulfide core domain protein 12 OS=Homo sapiens OX=9606 GN=WFDC12 PE=1 SV=1	32	3	36	3	111	12		2.35871e+06	991967	1.59753e+06	1.09681e+06	1.06175e+06	490435		275650			3.49021e+06	1.72888e+06		357421	1584935		483938	378100	1.62969e+06
Low	O15060	Zinc finger and BTB domain-containing protein 39 OS=Homo sapiens OX=9606 GN=ZBTB39 PE=1 SV=1	1	1	38	1	712	79	1.11317e+06	3014061	385168	546739	1.19047e+06	1.84207e+06	624204		795605	583152	206806	913901	2.3847e+06	2242446	830807	788331	249093	3.26078e+06	1.20523e+06	1605057
High	Q92928	Putative Ras-related protein Rab-1C OS=Homo sapiens OX=9606 GN=RAB1C PE=5 SV=2	11	2	13	2	201	22		3.05142e+06				1051448								393033		506358				1.23504e+06
High	P61026	Ras-related protein Rab-10 OS=Homo sapiens OX=9606 GN=RAB10 PE=1 SV=1	11	2	13	2	200	22.5		3.05142e+06				1051448								393033		506358				1.23504e+06
High	P59190	Ras-related protein Rab-15 OS=Homo sapiens OX=9606 GN=RAB15 PE=1 SV=1	10	2	13	2	212	24.4		3.05142e+06				1051448								393033		506358				1.23504e+06
High	P62820	Ras-related protein Rab-1A OS=Homo sapiens OX=9606 GN=RAB1A PE=1 SV=3	11	2	13	2	205	22.7		3.05142e+06				1051448								393033		506358				1.23504e+06
High	Q9H0U4	Ras-related protein Rab-1B OS=Homo sapiens OX=9606 GN=RAB1B PE=1 SV=1	11	2	13	2	201	22.2		3.05142e+06				1051448								393033		506358				1.23504e+06
High	Q15286	Ras-related protein Rab-35 OS=Homo sapiens OX=9606 GN=RAB35 PE=1 SV=1	11	2	13	2	201	23		3.05142e+06				1051448								393033		506358				1.23504e+06
High	P61006	Ras-related protein Rab-8A OS=Homo sapiens OX=9606 GN=RAB8A PE=1 SV=1	11	2	13	2	207	23.7		3.05142e+06				1051448								393033		506358				1.23504e+06
High	Q92930	Ras-related protein Rab-8B OS=Homo sapiens OX=9606 GN=RAB8B PE=1 SV=2	11	2	13	2	207	23.6		3.05142e+06				1051448								393033		506358				1.23504e+06
High	P02778	C-X-C motif chemokine 10 OS=Homo sapiens OX=9606 GN=CXCL10 PE=1 SV=2	34	3	35	3	98	10.9	973000	85418.3		170704	67140.1	8234721	136444	2662058			34484.4	107618	7.29245e+06	35073.4	101716	81021.4	27357.6	923363	45518.7	38706.2
High	P0DPH8	Tubulin alpha-3D chain OS=Homo sapiens OX=9606 GN=TUBA3D PE=1 SV=1	6	2	15	2	450	49.9		3.34029e+06				652979										223087				696338
High	Q6PEY2	Tubulin alpha-3E chain OS=Homo sapiens OX=9606 GN=TUBA3E PE=1 SV=2	6	2	15	2	450	49.8		3.34029e+06				652979										223087				696338
High	P68366	Tubulin alpha-4A chain OS=Homo sapiens OX=9606 GN=TUBA4A PE=1 SV=1	6	2	15	2	448	49.9		3.34029e+06				652979										223087				696338
High	Q9NY65	Tubulin alpha-8 chain OS=Homo sapiens OX=9606 GN=TUBA8 PE=1 SV=1	6	2	15	2	449	50.1		3.34029e+06				652979										223087				696338
High	P11279	Lysosome-associated membrane glycoprotein 1 OS=Homo sapiens OX=9606 GN=LAMP1 PE=1 SV=3	9	3	63	3	417	44.9	926518	5.96982e+06	1.13683e+06	576110	235010	1.85271e+06	472668	1.05423e+06	768252	779806	479278	1.84394e+06	1.18726e+06	398177	462126	2.4437e+06	276676	797719	879591	1.70026e+06
High	P02751	Fibronectin OS=Homo sapiens OX=9606 GN=FN1 PE=1 SV=5	7	11	103	11	2477	272.2	303529	5.63113e+06	135725	777091	259730	1.19817e+06	269675	1.29091e+06	871938	484406	535180	924702	1.88322e+06	1.36053e+06	755511	1.17878e+06	683944	2.38642e+06	1.52432e+06	1.28895e+06
High	P10619	Lysosomal protective protein OS=Homo sapiens OX=9606 GN=CTSA PE=1 SV=2	8	3	27	3	480	54.4	1.26537e+06	2.73629e+06		702811	433545	1.24552e+06	854852								516055	1.40647e+06				1.51722e+06
High	Q9NZ08	Endoplasmic reticulum aminopeptidase 1 OS=Homo sapiens OX=9606 GN=ERAP1 PE=1 SV=3	17	12	148	12	941	107.2	3.28897e+06	257114	1.18322e+06	423807	91445.4	2.70607e+06	2.30015e+06	1.57631e+06	1.33899e+06	174928	782588	248027	319740	295242	812833	3.4126e+06	389060	383715	1.99239e+06	1.65408e+06
High	P02760	Protein AMBP OS=Homo sapiens OX=9606 GN=AMBP PE=1 SV=1	13	3	28	3	352	39		3.55127e+06	404453	240097		1.02394e+06	486355					386960	1.75199e+06	1676102	593020			1.70648e+06	1.14074e+06	1.16987e+06
High	P15814	Immunoglobulin lambda-like polypeptide 1 OS=Homo sapiens OX=9606 GN=IGLL1 PE=1 SV=1	7	1	3	1	213	22.9		479827		163453								895950	1.43883e+06	1.12955e+06	913462		1.29714e+06	1.00691e+06	1.73991e+06	2638684
Medium	Q9NR45	Sialic acid synthase OS=Homo sapiens OX=9606 GN=NANS PE=1 SV=2	3	1	1	1	359	40.3							342702		1.50879e+06	136999		1.49516e+06	1.18377e+06					1.53102e+06	1.02014e+06	2.04932e+06
High	P09104	Gamma-enolase OS=Homo sapiens OX=9606 GN=ENO2 PE=1 SV=3	13	3	36	3	434	47.2	727586	1.25688e+06	1.7812e+06	405970	1.59855e+06	1.72509e+06	718981	1.73191e+06	544056		299406	654616	1.51392e+06	861585	360617	2.53945e+06		677193	504412	2.76184e+06
Medium	P07477	Serine protease 1 OS=Homo sapiens OX=9606 GN=PRSS1 PE=1 SV=1	3	1	111	1	247	26.5	914870	973562	1.03369e+06	584001		807524	872893	1.28331e+06	1.17352e+06	1.87465e+06	749557	1237521	1.46184e+06	1.37621e+06	1.33537e+06	1.33758e+06	907424	1.62807e+06	1.26917e+06	989389
Medium	Q9BYE2	Transmembrane protease serine 13 OS=Homo sapiens OX=9606 GN=TMPRSS13 PE=2 SV=5	1	1	111	1	586	63.1	914870	973562	1.03369e+06	584001		807524	872893	1.28331e+06	1.17352e+06	1.87465e+06	749557	1237521	1.46184e+06	1.37621e+06	1.33537e+06	1.33758e+06	907424	1.62807e+06	1.26917e+06	989389
High	P02649	Apolipoprotein E OS=Homo sapiens OX=9606 GN=APOE PE=1 SV=1	34	8	22	8	317	36.1		568489	148446		147763	7780793	569595				142864		223642	281529				285146
High	P12429	Annexin A3 OS=Homo sapiens OX=9606 GN=ANXA3 PE=1 SV=3	20	5	14	5	323	36.4		3.75747e+06		617155	937060	245144	634820	1.1385e+06			492348	383627	1.65914e+06		1.07157e+06		629231			1.85685e+06
High	P01703	Immunoglobulin lambda variable 1-40 OS=Homo sapiens OX=9606 GN=IGLV1-40 PE=1 SV=2	39	2	12	2	118	12.3		1.73413e+06		117712	3.454e+06			1.01495e+06						48876.6	1.02411e+06	1.26036e+06	49140.9		53080.5	2.40393e+06
High	A0A0B4J2D9	Immunoglobulin kappa variable 1D-13 OS=Homo sapiens OX=9606 GN=IGKV1D-13 PE=3 SV=1	14	1	26	1	117	12.6		2.77955e+06	75091.2		804164					49975.7					66019.6		68371.6	1195444		3782161
High	O95965	Integrin beta-like protein 1 OS=Homo sapiens OX=9606 GN=ITGBL1 PE=2 SV=1	14	4	15	4	494	53.9	3.56071e+06	857825		981070			1.59294e+06	1.68645e+06	656515	310105	1.12533e+06	291971	942914	294422	2045754	1.51403e+06	321044	557133	918113	980067
High	P98088	Mucin-5AC OS=Homo sapiens OX=9606 GN=MUC5AC PE=1 SV=4	3	7	25	5	5654	585.2	2.03639e+06	2.05095e+06	334721	456143	842597	2948807	656191	1.39082e+06				10791.9		386850	786487	1.34825e+06			786224	1.25419e+06
High	P31997	Carcinoembryonic antigen-related cell adhesion molecule 8 OS=Homo sapiens OX=9606 GN=CEACAM8 PE=1 SV=2	3	1	3	0	349	38.1		919033			1.24165e+06
High	P23280	Carbonic anhydrase 6 OS=Homo sapiens OX=9606 GN=CA6 PE=1 SV=3	25	5	42	5	308	35.3	341416		17695.4		1.36458e+06	308046	378393			26664.7	1.28056e+06		248822		56981.6		1.19921e+06		58501.5	7.65436e+06
High	P50395	Rab GDP dissociation inhibitor beta OS=Homo sapiens OX=9606 GN=GDI2 PE=1 SV=2	19	6	67	6	445	50.6	314572	2.40783e+06	1.27024e+06	1.10747e+06	255460	4.09802e+06	350660		84703.1		24738	230381	1.00929e+06	638660	333489	2.92533e+06	50295.8	603843	730434	2.92624e+06
Medium	Q96FX8	p53 apoptosis effector related to PMP-22 OS=Homo sapiens OX=9606 GN=PERP PE=1 SV=1	9	1	7	1	193	21.4	774798	1.56251e+06				877820
High	Q8IW75	Serpin A12 OS=Homo sapiens OX=9606 GN=SERPINA12 PE=1 SV=1	26	6	52	6	414	47.1		1.12469e+06	354914	712281	845005						1.80468e+06	587254	858117	128305	962232				3.57819e+06	815922
High	P16403	Histone H1.2 OS=Homo sapiens OX=9606 GN=H1-2 PE=1 SV=2	9	2	13	2	213	21.4		3.09954e+06	347990	351389	807832	608232						791610	428582			588229				2.49333e+06
High	P16402	Histone H1.3 OS=Homo sapiens OX=9606 GN=H1-3 PE=1 SV=2	9	2	13	2	221	22.3		3.09954e+06	347990	351389	807832	608232						791610	428582			588229				2.49333e+06
High	P10412	Histone H1.4 OS=Homo sapiens OX=9606 GN=H1-4 PE=1 SV=2	9	2	13	2	219	21.9		3.09954e+06	347990	351389	807832	608232						791610	428582			588229				2.49333e+06
High	P49913	Cathelicidin antimicrobial peptide OS=Homo sapiens OX=9606 GN=CAMP PE=1 SV=1	31	5	16	5	170	19.3		3.48661e+06			880731		77361.4					189932								621023
High	P21741	Midkine OS=Homo sapiens OX=9606 GN=MDK PE=1 SV=1	36	4	79	4	143	15.6	434272	149055		42190.3	9452911	1.38439e+06	807539	706798	282743	1.01394e+06	922025	84384.2	694873	641475	87730.2	569067	794825	1.15267e+06	658866	67169.5
High	Q16651	Prostasin OS=Homo sapiens OX=9606 GN=PRSS8 PE=1 SV=1	16	3	132	3	343	36.4	246381	4.12198e+06	871715	1.02926e+06	590716	659326	522761	751616	400748	366218	715067	1.0844e+06	1.09387e+06	1.46878e+06	595423	1.03055e+06	352552	1.05949e+06	1.34183e+06	2.64493e+06
High	O00560	Syntenin-1 OS=Homo sapiens OX=9606 GN=SDCBP PE=1 SV=1	39	5	184	5	298	32.4	626757		575135	157758		1702231	417742	1.1429e+06	2.09219e+06	64206.3	945115	124074	1.77219e+06	1.3984e+06	555358	918954	1.86643e+06	1.08217e+06	2.96345e+06	416504
High	Q16563	Synaptophysin-like protein 1 OS=Homo sapiens OX=9606 GN=SYPL1 PE=1 SV=1	4	1	3	1	259	28.5	1.19767e+06	1.51323e+06				703912									732411
High	P29401	Transketolase OS=Homo sapiens OX=9606 GN=TKT PE=1 SV=3	32	10	68	10	623	67.8	362971	6.99477e+06	319140	639624	4.66252e+06	1.59173e+06	230683	88839	136156	136064	204020	653562	181789	200894	72450	771925	46923.1	239020	100709	3.07649e+06
High	A0A0B4J1V6	Immunoglobulin heavy variable 3-73 OS=Homo sapiens OX=9606 GN=IGHV3-73 PE=3 SV=1	9	1	12	1	119	12.8		1.03241e+06
High	P08493	Matrix Gla protein OS=Homo sapiens OX=9606 GN=MGP PE=1 SV=2	32	3	13	3	103	12.3		85259		78448.3		4.18449e+06							760044				389865			681490
Medium	Q15431	Synaptonemal complex protein 1 OS=Homo sapiens OX=9606 GN=SYCP1 PE=1 SV=2	1	1	4	1	976	114.1		1.02425e+06
High	P14625	Endoplasmin OS=Homo sapiens OX=9606 GN=HSP90B1 PE=1 SV=1	10	5	11	5	803	92.4	1.38454e+06	789740	457826	956597		1.69891e+06	56781.2	1.95528e+06	729058	857415	1.11044e+06	1.20424e+06	1.84232e+06	117163	813395	1.65844e+06	760453		1.08239e+06	926805
High	P48594	Serpin B4 OS=Homo sapiens OX=9606 GN=SERPINB4 PE=1 SV=2	35	12	745	1	390	44.8	1.15052e+06	3.2931e+06		257264	4170446		149839		277357		676774	382109	435032					799694	300358	283933
High	P31947	14-3-3 protein sigma OS=Homo sapiens OX=9606 GN=SFN PE=1 SV=1	43	9	119	6	248	27.8	218161	4.11018e+06	502595	408800	541491	2.14733e+06	301132		358791	233721	235446	398607	291127	149046	227616	1.76817e+06	245346	528604	564811	6.01694e+06
Medium	P26447	Protein S100-A4 OS=Homo sapiens OX=9606 GN=S100A4 PE=1 SV=1	11	1	6	1	101	11.7	600671	2.25006e+06		289820		1.24194e+06										960878		721800
High	Q15517	Corneodesmosin OS=Homo sapiens OX=9606 GN=CDSN PE=1 SV=3	3	1	11	1	529	51.5	725203	1081535			244434	2.23015e+06										490866				1.26774e+06
Low	Q5TZA2	Rootletin OS=Homo sapiens OX=9606 GN=CROCC PE=1 SV=2	0	1	2	1	2017	228.3			1.99089e+06		200152	387150	585939				381937	410757	510989	310496	565046	4.55965e+06				1.11482e+06
High	Q9UKR3	Kallikrein-13 OS=Homo sapiens OX=9606 GN=KLK13 PE=2 SV=1	14	3	9	3	277	30.6		322102	82777.9	538044	117107	356413	1.00409e+06	1.89617e+06	1.36821e+06	792978	883635	1.46706e+06	1.77592e+06	1.04629e+06	1.30369e+06	906692	814498	1.64065e+06	1.77982e+06	854122
High	O75635	Serpin B7 OS=Homo sapiens OX=9606 GN=SERPINB7 PE=1 SV=1	9	3	6	3	380	42.9		2.24038e+06	298796			1.09174e+06						349207
High	P80511	Protein S100-A12 OS=Homo sapiens OX=9606 GN=S100A12 PE=1 SV=2	64	3	96	3	92	10.6	516283	7.03917e+06	127373	490855		1.06811e+06	798038	494934	26834.1		743088	203543	106295	685532	46595.5	587812	604827	59640.4		3.29038e+06
High	P54108	Cysteine-rich secretory protein 3 OS=Homo sapiens OX=9606 GN=CRISP3 PE=1 SV=1	7	2	15	2	245	27.6		647020			534032	374235		1.13081e+06					700614					689276		2.86701e+06
High	P04839	Cytochrome b-245 heavy chain OS=Homo sapiens OX=9606 GN=CYBB PE=1 SV=2	7	3	7	3	570	65.3		985571
High	Q9UJJ9	N-acetylglucosamine-1-phosphotransferase subunit gamma OS=Homo sapiens OX=9606 GN=GNPTG PE=1 SV=1	18	4	54	4	305	34	2.01394e+06	425389		748879		2.7919e+06	522999	1.50404e+06	505968	842707	730633	341365	620799	1.07757e+06			1.1566e+06	481278
High	P50897	Palmitoyl-protein thioesterase 1 OS=Homo sapiens OX=9606 GN=PPT1 PE=1 SV=1	37	5	67	5	306	34.2	1.34534e+06	1.22879e+06	282376	774201		944278	1.39598e+06	1.52559e+06	1.11579e+06	572739	689883	1.09627e+06	991341	539188	1.39257e+06	1183294	533013	1.30917e+06	1.05462e+06	569721
High	A0A075B6I0	Immunoglobulin lambda variable 8-61 OS=Homo sapiens OX=9606 GN=IGLV8-61 PE=3 SV=7	15	2	36	2	122	12.8	299356	4780438	230820	1.28886e+06	112161	671368	772341	3.49221e+06	839361	446489	136094	1.69227e+06	546565	434413	377856	541087	103307	377374	1.16165e+06	1.20915e+06
High	P34931	Heat shock 70 kDa protein 1-like OS=Homo sapiens OX=9606 GN=HSPA1L PE=1 SV=2	6	3	75	0	641	70.3					201261							859652								1.86476e+06
High	P17066	Heat shock 70 kDa protein 6 OS=Homo sapiens OX=9606 GN=HSPA6 PE=1 SV=2	4	2	74	0	643	71					201261							859652								1.86476e+06
High	P54652	Heat shock-related 70 kDa protein 2 OS=Homo sapiens OX=9606 GN=HSPA2 PE=1 SV=1	6	3	75	0	639	70					201261							859652								1.86476e+06
High	P48741	Putative heat shock 70 kDa protein 7 OS=Homo sapiens OX=9606 GN=HSPA7 PE=5 SV=2	7	2	74	0	367	40.2					201261							859652								1.86476e+06
High	P43251	Biotinidase OS=Homo sapiens OX=9606 GN=BTD PE=1 SV=2	18	6	69	6	543	61.1	1.23029e+06		837959	333406	3.67342e+06	1.42003e+06	1.29636e+06	1.03901e+06	135009	130969	263417	583527	782673	1.37392e+06	1.18484e+06	232383	895716	505660	1.78449e+06	697013
High	Q9BYE4	Small proline-rich protein 2G OS=Homo sapiens OX=9606 GN=SPRR2G PE=3 SV=1	62	3	123	1	73	8.2		968185
Medium	Q6IQ22	Ras-related protein Rab-12 OS=Homo sapiens OX=9606 GN=RAB12 PE=1 SV=3	5	1	8	1	244	27.2		1.81557e+06				1.03578e+06								393033		506358				1.04904e+06
Medium	P61106	Ras-related protein Rab-14 OS=Homo sapiens OX=9606 GN=RAB14 PE=1 SV=4	5	1	8	1	215	23.9		1.81557e+06				1.03578e+06								393033		506358				1.04904e+06
Medium	Q15771	Ras-related protein Rab-30 OS=Homo sapiens OX=9606 GN=RAB30 PE=1 SV=2	5	1	8	1	203	23		1.81557e+06				1.03578e+06								393033		506358				1.04904e+06
Medium	Q9H082	Ras-related protein Rab-33B OS=Homo sapiens OX=9606 GN=RAB33B PE=1 SV=1	5	1	8	1	229	25.7		1.81557e+06				1.03578e+06								393033		506358				1.04904e+06
Medium	Q96AX2	Ras-related protein Rab-37 OS=Homo sapiens OX=9606 GN=RAB37 PE=1 SV=3	5	1	8	1	223	24.8		1.81557e+06				1.03578e+06								393033		506358				1.04904e+06
Medium	Q14964	Ras-related protein Rab-39A OS=Homo sapiens OX=9606 GN=RAB39A PE=1 SV=2	5	1	8	1	217	25		1.81557e+06				1.03578e+06								393033		506358				1.04904e+06
Medium	Q96DA2	Ras-related protein Rab-39B OS=Homo sapiens OX=9606 GN=RAB39B PE=1 SV=1	5	1	8	1	213	24.6		1.81557e+06				1.03578e+06								393033		506358				1.04904e+06
Medium	P20336	Ras-related protein Rab-3A OS=Homo sapiens OX=9606 GN=RAB3A PE=1 SV=1	5	1	8	1	220	25		1.81557e+06				1.03578e+06								393033		506358				1.04904e+06
Medium	P20337	Ras-related protein Rab-3B OS=Homo sapiens OX=9606 GN=RAB3B PE=1 SV=2	5	1	8	1	219	24.7		1.81557e+06				1.03578e+06								393033		506358				1.04904e+06
Medium	Q96E17	Ras-related protein Rab-3C OS=Homo sapiens OX=9606 GN=RAB3C PE=1 SV=1	5	1	8	1	227	25.9		1.81557e+06				1.03578e+06								393033		506358				1.04904e+06
Medium	O95716	Ras-related protein Rab-3D OS=Homo sapiens OX=9606 GN=RAB3D PE=1 SV=1	5	1	8	1	219	24.3		1.81557e+06				1.03578e+06								393033		506358				1.04904e+06
Medium	Q86YS6	Ras-related protein Rab-43 OS=Homo sapiens OX=9606 GN=RAB43 PE=1 SV=1	5	1	8	1	212	23.3		1.81557e+06				1.03578e+06								393033		506358				1.04904e+06
Medium	P20338	Ras-related protein Rab-4A OS=Homo sapiens OX=9606 GN=RAB4A PE=1 SV=3	5	1	8	1	218	24.4		1.81557e+06				1.03578e+06								393033		506358				1.04904e+06
Medium	P61018	Ras-related protein Rab-4B OS=Homo sapiens OX=9606 GN=RAB4B PE=1 SV=1	5	1	8	1	213	23.6		1.81557e+06				1.03578e+06								393033		506358				1.04904e+06
Medium	P20340	Ras-related protein Rab-6A OS=Homo sapiens OX=9606 GN=RAB6A PE=1 SV=3	5	1	8	1	208	23.6		1.81557e+06				1.03578e+06								393033		506358				1.04904e+06
Medium	Q9NRW1	Ras-related protein Rab-6B OS=Homo sapiens OX=9606 GN=RAB6B PE=1 SV=1	5	1	8	1	208	23.4		1.81557e+06				1.03578e+06								393033		506358				1.04904e+06
High	P04114	Apolipoprotein B-100 OS=Homo sapiens OX=9606 GN=APOB PE=1 SV=2	9	26	95	26	4563	515.3	251904	2964680	52641.9	312824	2314300	6.13389e+06	318719	288480	522948	58277.4	236947		470249	465219	100035	231202		437881		1.05641e+06
High	P09972	Fructose-bisphosphate aldolase C OS=Homo sapiens OX=9606 GN=ALDOC PE=1 SV=2	6	1	3	1	364	39.4		1.60919e+06	503490			740656
Low	Q9Y536	Peptidyl-prolyl cis-trans isomerase A-like 4A OS=Homo sapiens OX=9606 GN=PPIAL4A PE=2 SV=1	9	1	2	1	164	18.2	1.26545e+06	764999	330831	574953		948743	561477	1.43302e+06	528837	670123	414267			1.27264e+06	357007	2.91843e+06	963933			1.25181e+06
High	P17693	HLA class I histocompatibility antigen, alpha chain G OS=Homo sapiens OX=9606 GN=HLA-G PE=1 SV=1	4	1	6	0	338	38.2	785361				388215	2522349							1.14456e+06		558701					275518
High	P01893	Putative HLA class I histocompatibility antigen, alpha chain H OS=Homo sapiens OX=9606 GN=HLA-H PE=5 SV=3	10	2	8	0	362	40.9	785361				388215	2522349							1.14456e+06		558701					275518
Low	A6NNZ2	Tubulin beta 8B OS=Homo sapiens OX=9606 GN=TUBB8B PE=1 SV=1	2	1	1	1	444	49.5		942509
Low	Q9H4B7	Tubulin beta-1 chain OS=Homo sapiens OX=9606 GN=TUBB1 PE=1 SV=1	2	1	1	1	451	50.3		942509
Low	Q3ZCM7	Tubulin beta-8 chain OS=Homo sapiens OX=9606 GN=TUBB8 PE=1 SV=2	2	1	1	1	444	49.7		942509
High	P00338	L-lactate dehydrogenase A chain OS=Homo sapiens OX=9606 GN=LDHA PE=1 SV=2	19	5	68	5	332	36.7	426708	5.99859e+06	322481	395758	488900	1.36823e+06	227247	430339	283378		44037.3	236322	697135	245575	65038.2	1.7491e+06	145089	214902	111196	4.15035e+06
Medium	P30838	Aldehyde dehydrogenase, dimeric NADP-preferring OS=Homo sapiens OX=9606 GN=ALDH3A1 PE=1 SV=3	4	1	1	1	453	50.4																				926071
Medium	O14818	Proteasome subunit alpha type-7 OS=Homo sapiens OX=9606 GN=PSMA7 PE=1 SV=1	6	1	1	1	248	27.9	1.02528e+06	988031	545244				1.03146e+06						793173	477403	1.2099e+06	1.88418e+06	373910
Medium	Q8TAA3	Proteasome subunit alpha-type 8 OS=Homo sapiens OX=9606 GN=PSMA8 PE=2 SV=3	5	1	1	1	256	28.5	1.02528e+06	988031	545244				1.03146e+06						793173	477403	1.2099e+06	1.88418e+06	373910
High	Q6ZMR3	L-lactate dehydrogenase A-like 6A OS=Homo sapiens OX=9606 GN=LDHAL6A PE=1 SV=1	4	1	37	1	332	36.5	426708	2728135		365038	488900	2.2854e+06	262764	1.14118e+06	283378				495719	615062		1.2894e+06	290050	348118		1.81236e+06
High	P07195	L-lactate dehydrogenase B chain OS=Homo sapiens OX=9606 GN=LDHB PE=1 SV=2	4	1	37	1	334	36.6	426708	2728135		365038	488900	2.2854e+06	262764	1.14118e+06	283378				495719	615062		1.2894e+06	290050	348118		1.81236e+06
High	P07864	L-lactate dehydrogenase C chain OS=Homo sapiens OX=9606 GN=LDHC PE=1 SV=4	4	1	37	1	332	36.3	426708	2728135		365038	488900	2.2854e+06	262764	1.14118e+06	283378				495719	615062		1.2894e+06	290050	348118		1.81236e+06
High	P07437	Tubulin beta chain OS=Homo sapiens OX=9606 GN=TUBB PE=1 SV=2	8	3	4	3	444	49.6		914995
High	Q13885	Tubulin beta-2A chain OS=Homo sapiens OX=9606 GN=TUBB2A PE=1 SV=1	8	3	4	3	445	49.9		914995
High	Q9BVA1	Tubulin beta-2B chain OS=Homo sapiens OX=9606 GN=TUBB2B PE=1 SV=1	8	3	4	3	445	49.9		914995
High	Q13509	Tubulin beta-3 chain OS=Homo sapiens OX=9606 GN=TUBB3 PE=1 SV=2	5	2	3	2	450	50.4		914995
High	P04350	Tubulin beta-4A chain OS=Homo sapiens OX=9606 GN=TUBB4A PE=1 SV=2	5	2	3	2	444	49.6		914995
High	P68371	Tubulin beta-4B chain OS=Homo sapiens OX=9606 GN=TUBB4B PE=1 SV=1	8	3	4	3	445	49.8		914995
High	Q9BUF5	Tubulin beta-6 chain OS=Homo sapiens OX=9606 GN=TUBB6 PE=1 SV=1	5	2	3	2	446	49.8		914995
High	A0A075B6S5	Immunoglobulin kappa variable 1-27 OS=Homo sapiens OX=9606 GN=IGKV1-27 PE=3 SV=1	14	1	8	1	117	12.7		1.87178e+06			160416		404609							895347	1.32022e+06	691892				1.05903e+06
High	A0A0C4DH69	Immunoglobulin kappa variable 1-9 OS=Homo sapiens OX=9606 GN=IGKV1-9 PE=3 SV=1	14	1	8	1	117	12.7		1.87178e+06			160416		404609							895347	1.32022e+06	691892				1.05903e+06
High	P00734	Prothrombin OS=Homo sapiens OX=9606 GN=F2 PE=1 SV=2	25	11	67	11	622	70	101331	5.08074e+06	75521.7	361062	224988	2.02382e+06	450872		63678	216071	120780	270317	1.07837e+06	2.62199e+06	790825	309009	57340.2	1.97098e+06	478927	952059
High	Q9Y337	Kallikrein-5 OS=Homo sapiens OX=9606 GN=KLK5 PE=1 SV=3	29	7	65	7	293	32	185075	1.63224e+06	1.87595e+06		40547.7	263772	254317		541110			2.32122e+06	350745		154449	3.7067e+06	258176		139006	947762
Low	Q14397	Glucokinase regulatory protein OS=Homo sapiens OX=9606 GN=GCKR PE=1 SV=6	1	1	1	1	625	68.6			433603		862390				625061	320655			1.7721e+06	993250	1.77923e+06	724558	274200	1.04049e+06	772727	1.23978e+06
High	P01593	Immunoglobulin kappa variable 1D-33 OS=Homo sapiens OX=9606 GN=IGKV1D-33 PE=1 SV=2	14	1	27	1	117	12.8		2.75124e+06	1.16455e+06	68235	737610	109962	96156.1				61556.6	2.41069e+06	123177	1599233	72350.6	112610	58417.6	103309		4.031e+06
High	Q13336	Urea transporter 1 OS=Homo sapiens OX=9606 GN=SLC14A1 PE=1 SV=2	4	2	34	2	389	42.5						3.0729e+06		687524	1031885	403605	522124		410306	534288			538528	515172	1.25359e+06
High	P04003	C4b-binding protein alpha chain OS=Homo sapiens OX=9606 GN=C4BPA PE=1 SV=2	18	7	41	7	597	67	1.31356e+06	4.15833e+06	17263.8	995770	49851.7	2.37983e+06	892254	763072	607761	550744	544591	531067	438890	130958	767353	591762	384518	1.81567e+06	391187	539811
Medium	Q02817	Mucin-2 OS=Homo sapiens OX=9606 GN=MUC2 PE=1 SV=3	0	1	1	0	5289	550.5																				889850
High	Q15828	Cystatin-M OS=Homo sapiens OX=9606 GN=CST6 PE=1 SV=1	28	3	32	3	149	16.5			1.21432e+06		488985	675072	626958		485971		726403	529884	1.3915e+06	745919	545568	2.25844e+06	882470	465892	312205	1.94269e+06
High	P51153	Ras-related protein Rab-13 OS=Homo sapiens OX=9606 GN=RAB13 PE=1 SV=1	5	1	5	1	203	22.8		1.23584e+06				697019														709430
High	A0A0C4DH67	Immunoglobulin kappa variable 1-8 OS=Homo sapiens OX=9606 GN=IGKV1-8 PE=3 SV=1	27	2	14	2	115	12.5		1.87178e+06			160416		404609					361506		965387	1.43821e+06	691892				1.05903e+06
High	P16070	CD44 antigen OS=Homo sapiens OX=9606 GN=CD44 PE=1 SV=3	3	2	53	2	742	81.5	500949	1.33259e+06	410989	277530		510889	347404	1.14593e+06	1.21642e+06		1.15461e+06	1.00043e+06	546936	613439	428946	671984	970646	1.2391e+06	1.43889e+06	1.50607e+06
High	Q8N4F0	BPI fold-containing family B member 2 OS=Homo sapiens OX=9606 GN=BPIFB2 PE=1 SV=2	17	5	15	5	458	49.1							444665	441979	617554	637634	313551	714203	475904	586788	773357	545720	599969	781652	673707	4.30084e+06
Low	O14641	Segment polarity protein dishevelled homolog DVL-2 OS=Homo sapiens OX=9606 GN=DVL2 PE=1 SV=1	3	1	30	1	736	78.9		212470	681644	196923	346379	263755		562660	605770	3.55984e+06	2.05722e+06	849608	515703		698314		716932	544662	390486	1.36e+06
High	Q8IV08	5'-3' exonuclease PLD3 OS=Homo sapiens OX=9606 GN=PLD3 PE=1 SV=1	2	1	1	1	490	54.7	754894	2.36349e+06		452859		608367	289462		779611	390555		767180				585417		1476280
High	P30086	Phosphatidylethanolamine-binding protein 1 OS=Homo sapiens OX=9606 GN=PEBP1 PE=1 SV=3	59	7	73	7	187	21		511444	912026	235497	267097	2.13373e+06	957660		405611		252320	403137	463896	650161		1.46725e+06	210899	1.37086e+06	551917	2.63575e+06
Medium	Q9NQH7	Xaa-Pro aminopeptidase 3 OS=Homo sapiens OX=9606 GN=XPNPEP3 PE=1 SV=1	1	1	1	1	507	57		838581
High	P13284	Gamma-interferon-inducible lysosomal thiol reductase OS=Homo sapiens OX=9606 GN=IFI30 PE=1 SV=3	47	5	120	5	250	27.9	1.18389e+06	1.25935e+06	355306	811530		1.28657e+06	1.22739e+06	1.12433e+06	584096	245472	549079	277728	1.2143e+06	635317	1.00217e+06	1.34002e+06	390898	722033	701693	983640
High	Q9BQ16	Testican-3 OS=Homo sapiens OX=9606 GN=SPOCK3 PE=1 SV=2	20	6	83	6	436	49.4	1.05236e+06	1.5397e+06	241314	1.34956e+06		1.08035e+06	393402	1.96608e+06	432985	934028	399518	1.40227e+06	767752	767365	900820	686945	378656	801812	542974	152413
High	P01880	Immunoglobulin heavy constant delta OS=Homo sapiens OX=9606 GN=IGHD PE=1 SV=4	16	4	15	4	430	47.5	1.06771e+06	1.77456e+06		245390	207357										854614
High	Q8NEX9	Short-chain dehydrogenase/reductase family 9C member 7 OS=Homo sapiens OX=9606 GN=SDR9C7 PE=1 SV=1	16	3	6	3	313	35.2	613387	2.82172e+06	72651			520928								110160
High	P13797	Plastin-3 OS=Homo sapiens OX=9606 GN=PLS3 PE=1 SV=4	5	3	10	3	630	70.8	317802	2.87539e+06	309259	544566	244192	395666	560828							355096		1.05862e+06				1.58574e+06
Low	Q96DR5	BPI fold-containing family A member 2 OS=Homo sapiens OX=9606 GN=BPIFA2 PE=1 SV=2	4	1	1	1	249	27																				820546
High	P23528	Cofilin-1 OS=Homo sapiens OX=9606 GN=CFL1 PE=1 SV=3	51	5	37	5	166	18.5	506270	2.89678e+06	421449	708135	801651	1.72603e+06	502635	754541	694937	481171	377428	832385	560307	373092	388599	784273	496502	215326	80007.6	2726314
High	P06744	Glucose-6-phosphate isomerase OS=Homo sapiens OX=9606 GN=GPI PE=1 SV=4	16	6	21	6	558	63.1		2.00753e+06		301020		646124			196108			388752								1.28424e+06
High	Q9Y281	Cofilin-2 OS=Homo sapiens OX=9606 GN=CFL2 PE=1 SV=1	17	2	26	2	166	18.7	506270	2.89678e+06	421449	683367	370009	1.24039e+06	502635	754541	694937	481171	425346	832385	560307	373092	388599	784273	496502	215326		2.63946e+06
High	A0A0B4J1X5	Immunoglobulin heavy variable 3-74 OS=Homo sapiens OX=9606 GN=IGHV3-74 PE=3 SV=1	32	3	424	1	117	12.8					736718													376219		1.27515e+06
High	Q6PCB0	von Willebrand factor A domain-containing protein 1 OS=Homo sapiens OX=9606 GN=VWA1 PE=1 SV=1	18	4	98	4	445	46.8	1.23923e+06	252556	260193	562979		1.07244e+06	743862	681122	1.10322e+06	655309	747718	589841	448157	1.01212e+06	576574	441226	1.10384e+06	1.84141e+06	1.10179e+06	482379
High	P06748	Nucleophosmin OS=Homo sapiens OX=9606 GN=NPM1 PE=1 SV=2	18	3	19	3	294	32.6	893051	3.18558e+06	277906	1.11218e+06		434342	143418	298115	239044	476318		1.46884e+06	267198			772517		660799	207073	1.32493e+06
High	Q14574	Desmocollin-3 OS=Homo sapiens OX=9606 GN=DSC3 PE=1 SV=3	9	5	22	5	896	99.9	359633	2.3336e+06	464087	201422	514749	1.7726e+06	287515	581019	443079	207262	214525	468798	175603	627245	461985	1.22809e+06	624664	731730	1.47783e+06	2.17355e+06
High	Q8WUM4	Programmed cell death 6-interacting protein OS=Homo sapiens OX=9606 GN=PDCD6IP PE=1 SV=1	6	4	20	4	868	96		2366491	43105.7	409109		2.72772e+06	350932	252406	64411.1		288058	582674		85067.6	55006.1	972316	205038	1.01813e+06	157311	2.62815e+06
Medium	A8MTB9	Carcinoembryonic antigen-related cell adhesion molecule 18 OS=Homo sapiens OX=9606 GN=CEACAM18 PE=3 SV=4	3	1	26	1	384	43.3	1.1951e+06	2.77463e+06	343050	733312	99802.9		699850	654234			289302	735168		536266	1.19056e+06	1.02083e+06	323090	848148	324574	427373
High	P35326	Small proline-rich protein 2A OS=Homo sapiens OX=9606 GN=SPRR2A PE=1 SV=1	79	4	149	1	72	8	1.25322e+06	1.00077e+06		958656	702024	1.16862e+06	787344	805519	430284	351006	1.01963e+06	392599	555603	673252	1.0536e+06	825287	730800	425285	743480	591144
High	Q02539	Histone H1.1 OS=Homo sapiens OX=9606 GN=H1-1 PE=1 SV=3	5	1	9	1	215	21.8		1.42029e+06	347990		807832	517148						582730	428582			460157				1.4949e+06
High	P22492	Histone H1t OS=Homo sapiens OX=9606 GN=H1-6 PE=2 SV=4	5	1	9	1	207	22		1.42029e+06	347990		807832	517148						582730	428582			460157				1.4949e+06
High	P19823	Inter-alpha-trypsin inhibitor heavy chain H2 OS=Homo sapiens OX=9606 GN=ITIH2 PE=1 SV=2	11	7	121	7	946	106.4	145498	1.82226e+06	40196.6	70842.6	1.51123e+06	1.51557e+06	113422		352826	27545.4	35693.6	229749	1.01128e+06	2.8534e+06	475898	48945.9	27359.1	2.2255e+06	624531	1.16855e+06
High	Q04609	Glutamate carboxypeptidase 2 OS=Homo sapiens OX=9606 GN=FOLH1 PE=1 SV=1	15	8	45	8	750	84.3	740171	1.86811e+06	335354	190791	862571	2.29051e+06	435177	387429	861561	330621	741598	442703	236163	848826	599750	430042	847225	1.21994e+06	899364	483864
High	P17050	Alpha-N-acetylgalactosaminidase OS=Homo sapiens OX=9606 GN=NAGA PE=1 SV=2	3	1	7	1	411	46.5			423994	548708		839619		1.37247e+06	410240	409224			206108	368818	1.07236e+06	1.28033e+06	642755		1.44901e+06
High	P08670	Vimentin OS=Homo sapiens OX=9606 GN=VIM PE=1 SV=4	12	6	66	4	466	53.6		5.82534e+06	109244	302750		823959	282522	414493	192660		305044	470010	810203	256908	191726	214890	301129	297938	635432	1.27175e+06
Medium	P14649	Myosin light chain 6B OS=Homo sapiens OX=9606 GN=MYL6B PE=1 SV=1	6	1	8	1	208	22.8		901196				654367														667417
Medium	P60660	Myosin light polypeptide 6 OS=Homo sapiens OX=9606 GN=MYL6 PE=1 SV=2	9	1	8	1	151	16.9		901196				654367														667417
High	P41218	Myeloid cell nuclear differentiation antigen OS=Homo sapiens OX=9606 GN=MNDA PE=1 SV=1	7	2	6	2	407	45.8	555514	1.00899e+06		590688				538452		728417	667585	1.28829e+06	510662					1.00588e+06	562663	676446
High	P0DTE1	Probable non-functional immunoglobulin heavy variable 3-38-3 OS=Homo sapiens OX=9606 GN=IGHV3-38-3 PE=1 SV=1	10	1	5	1	115	12.7		1.13354e+06												344431
High	A0A0B4J1X8	Immunoglobulin heavy variable 3-43 OS=Homo sapiens OX=9606 GN=IGHV3-43 PE=3 SV=1	19	2	100	1	118	13.1	1.4859e+06	2.22801e+06		423734	284503	292412		435025		268900	178980	659326	529575	210842	2.0811e+06			715558	327708	942234
High	Q7Z406	Myosin-14 OS=Homo sapiens OX=9606 GN=MYH14 PE=1 SV=2	1	1	7	1	1995	227.7		1.07099e+06																		401367
High	P28070	Proteasome subunit beta type-4 OS=Homo sapiens OX=9606 GN=PSMB4 PE=1 SV=4	9	2	3	2	264	29.2		731728
High	P56537	Eukaryotic translation initiation factor 6 OS=Homo sapiens OX=9606 GN=EIF6 PE=1 SV=1	35	4	35	4	245	26.6	133246	2.96907e+06		830915		518806	401415		275845			128786		244096		991044				730296
High	Q03591	Complement factor H-related protein 1 OS=Homo sapiens OX=9606 GN=CFHR1 PE=1 SV=2	12	4	30	1	330	37.6		721719
High	Q9BXR6	Complement factor H-related protein 5 OS=Homo sapiens OX=9606 GN=CFHR5 PE=1 SV=1	2	1	4	1	569	64.4		721719
High	A0A075B6Q5	Immunoglobulin heavy variable 3-64 OS=Homo sapiens OX=9606 GN=IGHV3-64 PE=3 SV=1	9	1	2	1	118	12.9		843620												596763
Low	Q86XI8	Uncharacterized protein ZSWIM9 OS=Homo sapiens OX=9606 GN=ZSWIM9 PE=1 SV=2	2	1	21	1	627	70	566753	849537		717834		574856	607825	1.01634e+06		307065		1.08691e+06	741182	469399	1.00597e+06	678070
High	A0A075B6J9	Immunoglobulin lambda variable 2-18 OS=Homo sapiens OX=9606 GN=IGLV2-18 PE=3 SV=2	25	2	14	2	118	12.4			593149	167412		284239										957550				1.57877e+06
High	O75083	WD repeat-containing protein 1 OS=Homo sapiens OX=9606 GN=WDR1 PE=1 SV=4	3	1	1	1	606	66.2		1.37365e+06	319950							456012		1.00757e+06	376362	350275	848486			664739	1.11183e+06	631594
High	P00491	Purine nucleoside phosphorylase OS=Homo sapiens OX=9606 GN=PNP PE=1 SV=2	17	4	13	4	289	32.1		2.82758e+06	265260		447716	1.12873e+06						330622				344231		251822	257649	495731
High	P01599	Immunoglobulin kappa variable 1-17 OS=Homo sapiens OX=9606 GN=IGKV1-17 PE=1 SV=2	23	2	17	2	117	12.8	907072	1.61579e+06		360017				783942				970046		385184	497194			362723		455303
High	P06727	Apolipoprotein A-IV OS=Homo sapiens OX=9606 GN=APOA4 PE=1 SV=4	10	4	21	4	396	45.3	1.84131e+06	785109	538734	317794	136517	2.27548e+06	395535	1.0199e+06	461919		241655		243592	407232	1.00241e+06	901557	238159	340891	565699	830525
Low	Q17RW2	Collagen alpha-1(XXIV) chain OS=Homo sapiens OX=9606 GN=COL24A1 PE=1 SV=2	1	1	41	1	1714	175.4	1.98545e+06	313571	1.21346e+06	516172		470512	521934	631461	430131	326411	438941	965537	756319	578715	973120	1.04905e+06	293615	585271	326500	824159
Low	Q8ND90	Paraneoplastic antigen Ma1 OS=Homo sapiens OX=9606 GN=PNMA1 PE=1 SV=2	3	1	3	1	353	39.7		1.66991e+06		518743	451607	645917	511927		482604			361481	621245	1.48651e+06	298254			560631	490203	909250
High	Q9UGL9	Cysteine-rich C-terminal protein 1 OS=Homo sapiens OX=9606 GN=CRCT1 PE=1 SV=1	21	1	7	1	99	9.7		691493
High	O00299	Chloride intracellular channel protein 1 OS=Homo sapiens OX=9606 GN=CLIC1 PE=1 SV=4	7	1	6	1	241	26.9	356041					1.14556e+06												568831
High	O00462	Beta-mannosidase OS=Homo sapiens OX=9606 GN=MANBA PE=1 SV=3	6	4	29	4	879	100.8	636030			431870		1.29748e+06	478692	753056	547899	694917	738189	793430	593283	937885	455478	983860	702185	764332	369040	528683
High	P35442	Thrombospondin-2 OS=Homo sapiens OX=9606 GN=THBS2 PE=1 SV=2	1	1	15	1	1172	129.9							877459						711950		472568
High	Q96BQ1	Protein FAM3D OS=Homo sapiens OX=9606 GN=FAM3D PE=1 SV=1	28	4	53	4	224	24.9	590058	1.10955e+06	486207	983810	326482	433316		728706				969518		673008	1.06772e+06		477679	457683		629514
Medium	P17213	Bactericidal permeability-increasing protein OS=Homo sapiens OX=9606 GN=BPI PE=1 SV=4	2	1	3	1	487	53.9		1376618				225644														457787
High	Q9UHL4	Dipeptidyl peptidase 2 OS=Homo sapiens OX=9606 GN=DPP7 PE=1 SV=3	18	5	84	5	492	54.3	194307	145430	308882	462335	2322143	1.13263e+06	1.21423e+06	670179	751489	283632	130545	1.3539e+06	1.10137e+06	215129	150001	841034	119641	639742	605704	929144
Medium	P25786	Proteasome subunit alpha type-1 OS=Homo sapiens OX=9606 GN=PSMA1 PE=1 SV=1	3	1	9	1	263	29.5	366399	5.23035e+06		55312.1	267419	2.19491e+06	64016.9	175544			40293.7	39819.2	79377.2	40212.7	85866.6				55833.7	765457
High	P04430	Immunoglobulin kappa variable 1-16 OS=Homo sapiens OX=9606 GN=IGKV1-16 PE=1 SV=2	14	1	21	1	117	12.6	373383	1.51513e+06	397281	334553	194270							496320				1.05116e+06		754246		941508
High	Q14651	Plastin-1 OS=Homo sapiens OX=9606 GN=PLS1 PE=1 SV=2	3	2	5	2	629	70.2	317802	1.62505e+06	309259	544566	244192		467764							355096		1.05862e+06				1.12204e+06
High	A0A0C4DH24	Immunoglobulin kappa variable 6-21 OS=Homo sapiens OX=9606 GN=IGKV6-21 PE=3 SV=1	11	1	16	1	114	12.4		1.31847e+06		482835	270268		388802	531230	240799			550086		931986	667913	588235		1.22491e+06		846672
Low	Q13939	Calicin OS=Homo sapiens OX=9606 GN=CCIN PE=1 SV=3	4	1	24	1	588	66.5	675438	41326.7	28694	57963.9		1.56066e+06	1.14581e+06	826332	1.45073e+06	746602	75745.2	32607.4	1.38107e+06	89624.3	365947	1.2042e+06	830265	634897	1.4397e+06	130636
High	P15309	Prostatic acid phosphatase OS=Homo sapiens OX=9606 GN=ACP3 PE=1 SV=3	8	3	46	3	386	44.5	362169	918975	253658	823878	121343	414873	1.99878e+06	828383	605211	231208	514380	320982	411330	796681	194858	779463	161723	2.43717e+06	815209	322606
High	Q13183	Solute carrier family 13 member 2 OS=Homo sapiens OX=9606 GN=SLC13A2 PE=1 SV=1	6	3	15	3	592	64.4	293213	352708	358259	307998		2.22019e+06	439269	628722			992370	209061		750343	547684	747744	532547	631895	391866	1.22239e+06
High	Q7L5L3	Lysophospholipase D GDPD3 OS=Homo sapiens OX=9606 GN=GDPD3 PE=1 SV=3	4	1	1	1	318	36.6		1.03077e+06				293641
High	P31146	Coronin-1A OS=Homo sapiens OX=9606 GN=CORO1A PE=1 SV=4	20	4	12	4	461	51	593270	1.67319e+06	153765	565232	283198	272620	465512	1.04982e+06		415500					479417	1.26224e+06
High	P35321	Cornifin-A OS=Homo sapiens OX=9606 GN=SPRR1A PE=1 SV=2	62	4	128	1	89	9.9		1.13509e+06			458991	430348														593999
High	P01721	Immunoglobulin lambda variable 6-57 OS=Homo sapiens OX=9606 GN=IGLV6-57 PE=1 SV=2	17	1	1	1	117	12.6														648313
High	P18510	Interleukin-1 receptor antagonist protein OS=Homo sapiens OX=9606 GN=IL1RN PE=1 SV=1	21	2	7	2	177	20			374924																	918797
High	P55000	Secreted Ly-6/uPAR-related protein 1 OS=Homo sapiens OX=9606 GN=SLURP1 PE=1 SV=2	33	2	51	2	103	11.2	140852	443399	104586	224953	152505	887770	76927.3		63092.3			678441	1.28935e+06	76601.2	115636	3.1337e+06			540885	1.69057e+06
High	Q5T754	Late cornified envelope protein 1F OS=Homo sapiens OX=9606 GN=LCE1F PE=1 SV=1	26	1	28	1	118	11.6		1.06584e+06				651101														201653
High	P27482	Calmodulin-like protein 3 OS=Homo sapiens OX=9606 GN=CALML3 PE=1 SV=2	19	2	14	2	149	16.9		1.88006e+06	178751	281785	368589	410477	232599					311384				642324		435458		1.63613e+06
High	Q8WVV4	Protein POF1B OS=Homo sapiens OX=9606 GN=POF1B PE=1 SV=3	14	6	32	6	589	68		2.22377e+06		343587	31201.9	924805												232333		64226.5
High	P04066	Tissue alpha-L-fucosidase OS=Homo sapiens OX=9606 GN=FUCA1 PE=1 SV=4	18	4	118	4	466	53.7	1.05447e+06	713268	186359	777605		1.47041e+06	948870	546295	696651	372998	239116	416269	111038	574072	558040	623694	436971	317161	919873	1.05438e+06
High	O75594	Peptidoglycan recognition protein 1 OS=Homo sapiens OX=9606 GN=PGLYRP1 PE=1 SV=1	8	1	2	1	196	21.7		629831
Medium	A6NHL2	Tubulin alpha chain-like 3 OS=Homo sapiens OX=9606 GN=TUBAL3 PE=1 SV=2	2	1	6	1	446	49.9		938594				652979										223087				696338
High	P14138	Endothelin-3 OS=Homo sapiens OX=9606 GN=EDN3 PE=1 SV=1	14	2	34	2	238	25.4	546267	996657	204917	241780		335920		579154	1.24935e+06	167616	471951	780196	911310	376643	341119		1.11864e+06	884454	587614	781505
High	A0A0C4DH31	Immunoglobulin heavy variable 1-18 OS=Homo sapiens OX=9606 GN=IGHV1-18 PE=3 SV=1	24	2	142	1	117	12.8		1.73266e+06	323836	453923	232473	359988	241281	469354		370170		682112		571266	607290	505779	298004	900690	382808	1787114
High	P08758	Annexin A5 OS=Homo sapiens OX=9606 GN=ANXA5 PE=1 SV=2	20	4	44	4	320	35.9	385456	976084	768949	1.00776e+06	189609	2.46664e+06	441257	174194	33038.6		319887	1.18617e+06	305783	383417	223558	740208	174037	1.47863e+06	270367	126351
High	Q9H299	SH3 domain-binding glutamic acid-rich-like protein 3 OS=Homo sapiens OX=9606 GN=SH3BGRL3 PE=1 SV=1	11	1	6	1	93	10.4		1.63535e+06	240693		222153							588046	495369	565849	562414					536729
High	P12814	Alpha-actinin-1 OS=Homo sapiens OX=9606 GN=ACTN1 PE=1 SV=2	8	6	36	1	892	103		599366
Medium	P28072	Proteasome subunit beta type-6 OS=Homo sapiens OX=9606 GN=PSMB6 PE=1 SV=4	4	1	2	1	239	25.3		711585					483560
High	Q9HBA9	Putative N-acetylated-alpha-linked acidic dipeptidase OS=Homo sapiens OX=9606 GN=FOLH1B PE=2 SV=1	12	4	32	4	442	50	598302	1.86811e+06	335354	190791	314936	1.28457e+06	207176	387429	861561	330621	545995	442703	236163	365797	599750	430042	756240	824396	862464	483864
High	Q6NUJ1	Proactivator polypeptide-like 1 OS=Homo sapiens OX=9606 GN=PSAPL1 PE=2 SV=2	14	6	73	6	521	56.6	341996	1.35755e+06	215909	298118		1.36055e+06	127566	1.02096e+06	80220.6		438967	186824	123176		87414.4	2.6788e+06			108125	494198
Medium	P30613	Pyruvate kinase PKLR OS=Homo sapiens OX=9606 GN=PKLR PE=1 SV=2	2	1	7	1	574	61.8		1211211	356135	262356	279214	723173			256533			539951	310646					389250		1.61168e+06
High	Q9NZP8	Complement C1r subcomponent-like protein OS=Homo sapiens OX=9606 GN=C1RL PE=1 SV=2	7	2	3	2	487	53.5					238070									281191		1.25089e+06
High	A6NCN2	Putative keratin-87 protein OS=Homo sapiens OX=9606 GN=KRT87P PE=5 SV=4	12	2	5	1	255	29.1		582299
Low	Q8WYB5	Histone acetyltransferase KAT6B OS=Homo sapiens OX=9606 GN=KAT6B PE=1 SV=3	0	1	41	1	2073	231.2	1.66378e+06	811779	436139	738693	339392	874718	621504	321822	351655	232862	694612	273186	491188	595132	1.04827e+06	174115	688650	75083.9	628847	540780
High	P02743	Serum amyloid P-component OS=Homo sapiens OX=9606 GN=APCS PE=1 SV=2	10	2	6	2	223	25.4		1.52441e+06	372282				419439	553315	436819	565868	686492	549895	417625	670593	488966	517232	610347		312721	326840
Low	O60259	Kallikrein-8 OS=Homo sapiens OX=9606 GN=KLK8 PE=1 SV=1	5	1	3	1	260	28		275007					757594	916108				414585	802938							182510
High	O43405	Cochlin OS=Homo sapiens OX=9606 GN=COCH PE=1 SV=1	13	4	36	4	550	59.4	1.6633e+06	809448	95580.6	283856		336503	780027	500991	155674		844391	221973	487163	398098	1.39998e+06	731178	449459	424489	72149.5	390013
High	O14745	Na(+)/H(+) exchange regulatory cofactor NHE-RF1 OS=Homo sapiens OX=9606 GN=NHERF1 PE=1 SV=4	12	3	42	3	358	38.8	215684		365775	193628		1.11887e+06	243304	630814	351792	264201	1.09126e+06	377528	338096	616966	177346	524104	1.02101e+06	1.6599e+06	391083	387661
Medium	Q96FN4	Copine-2 OS=Homo sapiens OX=9606 GN=CPNE2 PE=1 SV=3	2	1	3	1	548	61.2		822110				557498														281457
Medium	O75131	Copine-3 OS=Homo sapiens OX=9606 GN=CPNE3 PE=1 SV=1	2	1	3	1	537	60.1		822110				557498														281457
Medium	Q96A23	Copine-4 OS=Homo sapiens OX=9606 GN=CPNE4 PE=1 SV=1	2	1	3	1	557	62.4		822110				557498														281457
Medium	Q9HCH3	Copine-5 OS=Homo sapiens OX=9606 GN=CPNE5 PE=1 SV=2	2	1	3	1	593	65.7		822110				557498														281457
Medium	O95741	Copine-6 OS=Homo sapiens OX=9606 GN=CPNE6 PE=1 SV=3	2	1	3	1	557	62		822110				557498														281457
Medium	Q9UBL6	Copine-7 OS=Homo sapiens OX=9606 GN=CPNE7 PE=1 SV=1	1	1	3	1	633	70.2		822110				557498														281457
Medium	Q86YQ8	Copine-8 OS=Homo sapiens OX=9606 GN=CPNE8 PE=1 SV=2	2	1	3	1	564	63.1		822110				557498														281457
Medium	Q8IYJ1	Copine-9 OS=Homo sapiens OX=9606 GN=CPNE9 PE=1 SV=3	2	1	3	1	553	61.8		822110				557498														281457
Low	Q7Z6L1	Tectonin beta-propeller repeat-containing protein 1 OS=Homo sapiens OX=9606 GN=TECPR1 PE=1 SV=1	1	1	6	1	1165	129.6				389635		149301	205991		173195		301006	105508	218466		388033	670953	347595		3.13616e+06
High	Q9BYJ1	Hydroperoxide isomerase ALOXE3 OS=Homo sapiens OX=9606 GN=ALOXE3 PE=1 SV=1	11	4	9	4	711	80.5		994565				349700										313906
High	P21926	CD9 antigen OS=Homo sapiens OX=9606 GN=CD9 PE=1 SV=4	15	2	12	2	228	25.4			272004	143953		1.94683e+06			464392		354442		520302	388767	310151	395112	297052	1.06853e+06	691072	263527
Medium	Q3ZCW2	Galectin-related protein OS=Homo sapiens OX=9606 GN=LGALSL PE=1 SV=2	6	1	10	1	172	19	487110	479518	473811	176826	220578	583794										1.10573e+06				843312
Low	Q9BZ19	Ankyrin repeat domain-containing protein 60 OS=Homo sapiens OX=9606 GN=ANKRD60 PE=4 SV=3	3	1	37	1	345	37.6	511244	218955	320598	405653	568427	583166	516411	1.54518e+06	292659	1.21278e+06	306180	813177	588746	526957	510750	512011	314079	448220	377920	262689
Medium	P30740	Leukocyte elastase inhibitor OS=Homo sapiens OX=9606 GN=SERPINB1 PE=1 SV=1	5	1	2	1	379	42.7																				539530
High	O43866	CD5 antigen-like OS=Homo sapiens OX=9606 GN=CD5L PE=1 SV=1	3	1	9	1	347	38.1		424623		352096	167065					865893		611849		594936				598864	686023
High	P02545	Prelamin-A/C OS=Homo sapiens OX=9606 GN=LMNA PE=1 SV=1	6	3	5	3	664	74.1	505954	399048	528429	530621		819427	672875	634045	307934	288963		768729	719618	302040	439608	474523	285710		357767	1.08287e+06
Medium	P26583	High mobility group protein B2 OS=Homo sapiens OX=9606 GN=HMGB2 PE=1 SV=2	6	1	3	1	209	24		660619																		407720
Medium	O60437	Periplakin OS=Homo sapiens OX=9606 GN=PPL PE=1 SV=4	1	1	1	1	1756	204.6		737244				365723														496339
High	P01766	Immunoglobulin heavy variable 3-13 OS=Homo sapiens OX=9606 GN=IGHV3-13 PE=1 SV=2	19	2	93	1	116	12.5		788056			301571	276012														761998
High	A0A1B0GTR4	Putative small proline-rich protein 5 OS=Homo sapiens OX=9606 GN=SPRR5 PE=5 SV=1	14	1	3	1	108	11.9		528432
High	P01814	Immunoglobulin heavy variable 2-70 OS=Homo sapiens OX=9606 GN=IGHV2-70 PE=1 SV=2	18	1	1	1	119	13.3																				528239
High	A0A0C4DH43	Immunoglobulin heavy variable 2-70D OS=Homo sapiens OX=9606 GN=IGHV2-70D PE=3 SV=1	24	2	59	1	119	13.3																				528239
High	Q15904	V-type proton ATPase subunit S1 OS=Homo sapiens OX=9606 GN=ATP6AP1 PE=1 SV=2	3	1	4	1	470	52	599462										456134
High	P48723	Heat shock 70 kDa protein 13 OS=Homo sapiens OX=9606 GN=HSPA13 PE=1 SV=1	12	4	41	4	471	51.9	825056	247784	179783	89450.9	220114	2.12871e+06	110394	1.57499e+06	181872	280207	415109		258299	470863	602521	330414	220469	455150	948802	407168
High	Q99519	Sialidase-1 OS=Homo sapiens OX=9606 GN=NEU1 PE=1 SV=1	14	3	74	3	415	45.4	443329	507913	67153.7	703819	703400	1.32513e+06	906632	1082759	635998	135976	379490	219599	153499	670201	373717	139729	348627	678171	859181	86759.4
High	O60888	Protein CutA OS=Homo sapiens OX=9606 GN=CUTA PE=1 SV=2	15	1	44	1	179	19.1	954770		434084	480050		459787	394739	785215	336644	237607	345272	560005	498190	398279	1.04423e+06	473727	336624	504118	673492	376726
High	P35609	Alpha-actinin-2 OS=Homo sapiens OX=9606 GN=ACTN2 PE=1 SV=1	2	2	19	0	894	103.8		2.05084e+06		270064		718350		234795	125226			266777	469365	316045		409463	106671	415472		797371
High	Q8IZA0	Dyslexia-associated protein KIAA0319-like protein OS=Homo sapiens OX=9606 GN=KIAA0319L PE=1 SV=2	2	1	25	1	1049	115.6											531956			485288
High	Q9H0E2	Toll-interacting protein OS=Homo sapiens OX=9606 GN=TOLLIP PE=1 SV=1	11	2	13	2	274	30.3	311385	1.14575e+06	231722	269070		887359	297476	375355			262592	445836		326131		1.12807e+06	356769			566215
Medium	A0A0B4J1Y8	Immunoglobulin lambda variable 9-49 OS=Homo sapiens OX=9606 GN=IGLV9-49 PE=1 SV=1	8	1	2	1	123	13				491418	1.23282e+06		266388					352814			298813					351757
High	Q8NBJ7	Inactive C-alpha-formylglycine-generating enzyme 2 OS=Homo sapiens OX=9606 GN=SUMF2 PE=1 SV=2	13	3	17	3	301	33.8	322758	521583	199043	732602	281295	199870	712945	1.36909e+06	267820	234659	424258	654303	371867	448584	877654	308405	348373		847764	326597
Medium	Q14435	Polypeptide N-acetylgalactosaminyltransferase 3 OS=Homo sapiens OX=9606 GN=GALNT3 PE=1 SV=2	2	1	15	1	633	72.6						491237
High	P17931	Galectin-3 OS=Homo sapiens OX=9606 GN=LGALS3 PE=1 SV=5	4	1	3	1	250	26.1		585677	477946	257922		557762						318107				725098
Medium	Q9Y646	Carboxypeptidase Q OS=Homo sapiens OX=9606 GN=CPQ PE=1 SV=1	2	1	1	1	472	51.9					417702		672203					338951
High	P19957	Elafin OS=Homo sapiens OX=9606 GN=PI3 PE=1 SV=3	21	2	23	2	117	12.3							230020	503879					472650	310632				708134		595109
High	O43916	Carbohydrate sulfotransferase 1 OS=Homo sapiens OX=9606 GN=CHST1 PE=1 SV=1	4	1	2	1	411	46.7	695192					284308									426772
High	Q9HAT2	Sialate O-acetylesterase OS=Homo sapiens OX=9606 GN=SIAE PE=1 SV=1	5	2	21	2	523	58.3				176400	122630		452595		512646			359480		267797		1384885
High	P31150	Rab GDP dissociation inhibitor alpha OS=Homo sapiens OX=9606 GN=GDI1 PE=1 SV=2	10	3	24	3	447	50.6		524599	580987	453758		2.18819e+06	74980		73077.7			204658	338805	130242		666539	50295.8	202883	90500.1	967788
High	P12955	Xaa-Pro dipeptidase OS=Homo sapiens OX=9606 GN=PEPD PE=1 SV=3	14	3	5	3	493	54.5	100343	240723	41343.3	80707.5	2.80841e+06	391156						258892				118635				80547.4
High	A0M8Q6	Immunoglobulin lambda constant 7 OS=Homo sapiens OX=9606 GN=IGLC7 PE=1 SV=3	42	3	1441	1	106	11.2	660474	411245	326937	120435	70624.5	141386		272937	433392	673265		175391	82103.1	507991	873996	1.21222e+06		749660	620879	389482
High	Q8WXG9	Adhesion G-protein coupled receptor V1 OS=Homo sapiens OX=9606 GN=ADGRV1 PE=1 SV=2	0	1	5	1	6306	692.6	333767							498658		329967	571965				169473		687445	570266
High	Q9UBS3	DnaJ homolog subfamily B member 9 OS=Homo sapiens OX=9606 GN=DNAJB9 PE=1 SV=1	19	3	4	3	223	25.5			259003																	639294
Medium	Q6IQ55	Tau-tubulin kinase 2 OS=Homo sapiens OX=9606 GN=TTBK2 PE=1 SV=2	2	1	6	1	1244	137.3							530955	384041			141004		734877
High	P04432	Immunoglobulin kappa variable 1D-39 OS=Homo sapiens OX=9606 GN=IGKV1D-39 PE=3 SV=2	29	2	11	2	117	12.7		955777	63654.5		910395		409143		85275	116469		102162	110613	81432.5	599665	482293	20844	1.12216e+06		1.17832e+06
Low	P01817	Immunoglobulin heavy variable 2-5 OS=Homo sapiens OX=9606 GN=IGHV2-5 PE=1 SV=2	6	1	13	1	119	13.2			154084				259060	504577	413572	296257	219420	296990	861239	288531	712112	493804	211025	634044	506311	806272
High	P25815	Protein S100-P OS=Homo sapiens OX=9606 GN=S100P PE=1 SV=2	14	1	16	1	95	10.4					331346							440500	269012							725728
High	A0A0C4DH73	Immunoglobulin kappa variable 1-12 OS=Homo sapiens OX=9606 GN=IGKV1-12 PE=3 SV=1	14	1	8	1	117	12.6		955777	63654.5		432436		409143		85275	116469		102162	110613	81432.5	599665	482293		1.12216e+06		1.17832e+06
High	P01611	Immunoglobulin kappa variable 1D-12 OS=Homo sapiens OX=9606 GN=IGKV1D-12 PE=1 SV=2	14	1	8	1	117	12.6		955777	63654.5		432436		409143		85275	116469		102162	110613	81432.5	599665	482293		1.12216e+06		1.17832e+06
Medium	P35542	Serum amyloid A-4 protein OS=Homo sapiens OX=9606 GN=SAA4 PE=1 SV=2	7	1	3	1	130	14.7		574056	197056		431617	1.01196e+06								324099				259327		257697
High	Q9UHD0	Interleukin-19 OS=Homo sapiens OX=9606 GN=IL19 PE=1 SV=2	18	2	29	2	177	20.4	1.68388e+06	370188	66885	425751	223178	266143	106878	918023	107089		371026	476418	387562	112826	140116	494656	730846	698878	591629	105044
Medium	Q2TBE0	CWF19-like protein 2 OS=Homo sapiens OX=9606 GN=CWF19L2 PE=1 SV=4	1	1	12	1	894	103.7		1.04997e+06			137291		517521		437955	453373		301390	191811	376047	346572				615013	312331
High	Q9NUJ1	Palmitoyl-protein thioesterase ABHD10, mitochondrial OS=Homo sapiens OX=9606 GN=ABHD10 PE=1 SV=1	4	1	13	1	306	33.9	133148	454376	909284	231158		165273	872596	318241	303423	62859.5	788179	1.06836e+06	865044	1.05139e+06	172486	176300	189286	197891	82666.2	138340
High	P35749	Myosin-11 OS=Homo sapiens OX=9606 GN=MYH11 PE=1 SV=3	1	2	10	2	1972	227.2		1.07099e+06	66454.5		175936															401367
High	Q96EU7	C1GALT1-specific chaperone 1 OS=Homo sapiens OX=9606 GN=C1GALT1C1 PE=1 SV=1	11	2	6	2	318	36.4	597820	629977	245700	446405					221916	296653	509677	250732	680269	446309	469437		303203
High	P26572	Alpha-1,3-mannosyl-glycoprotein 2-beta-N-acetylglucosaminyltransferase OS=Homo sapiens OX=9606 GN=MGAT1 PE=1 SV=2	9	2	44	2	445	50.8						695210								144247
High	P16035	Metalloproteinase inhibitor 2 OS=Homo sapiens OX=9606 GN=TIMP2 PE=1 SV=2	18	3	49	3	220	24.4	539231	654475	149948	119034	93533.1	257049	129120	731480	267557	168162	614800	270259	1.36279e+06	411497	1.04303e+06	273252	169455	553701	408308	149858
Medium	Q92888	Rho guanine nucleotide exchange factor 1 OS=Homo sapiens OX=9606 GN=ARHGEF1 PE=1 SV=2	1	1	1	1	912	102.4		186356	357676				229597					883555					231454	618167
High	P25788	Proteasome subunit alpha type-3 OS=Homo sapiens OX=9606 GN=PSMA3 PE=1 SV=2	5	1	7	1	255	28.4		628136		306786		312237
High	P00748	Coagulation factor XII OS=Homo sapiens OX=9606 GN=F12 PE=1 SV=3	6	2	3	2	615	67.7		521635										307560
High	Q99497	Parkinson disease protein 7 OS=Homo sapiens OX=9606 GN=PARK7 PE=1 SV=2	8	1	2	1	189	19.9								333927		175627	195867	522476		249717		533151			570548	732662
Low	Q9Y2A9	N-acetyllactosaminide beta-1,3-N-acetylglucosaminyltransferase 3 OS=Homo sapiens OX=9606 GN=B3GNT3 PE=1 SV=2	4	1	2	1	372	42.5		289050				531721
High	Q92896	Golgi apparatus protein 1 OS=Homo sapiens OX=9606 GN=GLG1 PE=1 SV=2	3	3	51	3	1179	134.5	1.02187e+06	553923	83722.6	496073	188992	139983	685704	738728	132083	67216.8	314725	159862	173896	101868	130303	1428460	55440.1	299798	1.24655e+06	126898
Low	P08134	Rho-related GTP-binding protein RhoC OS=Homo sapiens OX=9606 GN=RHOC PE=1 SV=1	6	1	11	1	193	22		798180				695500			257854			210952		274314			226419	388655	278576	521357
High	P61586	Transforming protein RhoA OS=Homo sapiens OX=9606 GN=RHOA PE=1 SV=1	18	2	13	2	193	21.8		798180				695500			257854			210952		274314			226419	388655	278576	521357
High	P35579	Myosin-9 OS=Homo sapiens OX=9606 GN=MYH9 PE=1 SV=4	5	7	20	7	1960	226.4	152180	2.50784e+06	297144	278640	588246	112261	117789		100079		81130.1		339244			164457			92195.8	413235
High	P18669	Phosphoglycerate mutase 1 OS=Homo sapiens OX=9606 GN=PGAM1 PE=1 SV=2	34	6	33	6	254	28.8		3.3965e+06	42491.2	64932.3	225524	211230	54957.8	299893	138997	76849.7	86998.1	261752	181785	165019	175389		57613.2	110375	159354	1.51284e+06
High	A0A075B6I4	Immunoglobulin lambda variable 10-54 OS=Homo sapiens OX=9606 GN=IGLV10-54 PE=3 SV=1	9	1	40	1	117	12.4	225911	1.07405e+06		322531			98927.3	1169430	110517	114620	150521	733311		210683	638697		166025	560312	170930	187258
High	Q04917	14-3-3 protein eta OS=Homo sapiens OX=9606 GN=YWHAH PE=1 SV=4	11	3	83	0	246	28.2		736405			305639	653584			358791		235446	372814	291127	265751			195467	334516	307706	681546
High	P28066	Proteasome subunit alpha type-5 OS=Homo sapiens OX=9606 GN=PSMA5 PE=1 SV=3	11	2	6	2	241	26.4		648718		205675		421599										293342
Medium	O14672	Disintegrin and metalloproteinase domain-containing protein 10 OS=Homo sapiens OX=9606 GN=ADAM10 PE=1 SV=1	1	1	4	1	748	84.1	328230				333550	506640
High	O75787	Renin receptor OS=Homo sapiens OX=9606 GN=ATP6AP2 PE=1 SV=2	12	2	92	2	350	39	639110		240742			801391	343623	478951	294398		347612	297150	191947	411276	325583	313329	327567	372348	359205
High	P99999	Cytochrome c OS=Homo sapiens OX=9606 GN=CYCS PE=1 SV=2	13	1	17	1	105	11.7		467668		292590
High	Q86SF2	N-acetylgalactosaminyltransferase 7 OS=Homo sapiens OX=9606 GN=GALNT7 PE=1 SV=1	7	3	7	3	657	75.3															383401				374591
High	P25787	Proteasome subunit alpha type-2 OS=Homo sapiens OX=9606 GN=PSMA2 PE=1 SV=2	8	1	3	1	234	25.9		605917				306390														214667
High	P17405	Sphingomyelin phosphodiesterase OS=Homo sapiens OX=9606 GN=SMPD1 PE=1 SV=5	9	3	17	3	631	69.9	1.33475e+06	361063	415914	214605	369835	416540	324904	488558	252181	58675.4	314593	133365	192932	349643	628745	455503	347012	218728	293241	335404
High	P14780	Matrix metalloproteinase-9 OS=Homo sapiens OX=9606 GN=MMP9 PE=1 SV=3	5	2	3	2	707	78.4		155158	143417		1.42276e+06							69298.5								81788.6
Medium	P09493	Tropomyosin alpha-1 chain OS=Homo sapiens OX=9606 GN=TPM1 PE=1 SV=2	3	1	3	1	284	32.7	701270		315105	257875	223474			716131	112546	153026	308151	279860			265136	540573	146220			788542
Medium	P06753	Tropomyosin alpha-3 chain OS=Homo sapiens OX=9606 GN=TPM3 PE=1 SV=2	3	1	3	1	285	32.9	701270		315105	257875	223474			716131	112546	153026	308151	279860			265136	540573	146220			788542
High	O75882	Attractin OS=Homo sapiens OX=9606 GN=ATRN PE=1 SV=2	5	5	99	5	1429	158.4	152224	502691	63993.3	362674	96519.6	133816	565113	369215	150989	99314.1	758544	276547	201408	1.08753e+06	665401	174618	689955	350568	164663	528064
Medium	Q5JVX7	Uncharacterized protein C1orf141 OS=Homo sapiens OX=9606 GN=C1orf141 PE=2 SV=1	2	1	1	1	400	46.1	315395						179835							128423	306733	808453				472917
High	P45877	Peptidyl-prolyl cis-trans isomerase C OS=Homo sapiens OX=9606 GN=PPIC PE=1 SV=1	8	2	28	2	212	22.7			214774				284963	284904	185500	308387	224586		240147	1.0778e+06	210315	430272	268568	350529	258581	815400
High	P06731	Carcinoembryonic antigen-related cell adhesion molecule 5 OS=Homo sapiens OX=9606 GN=CEACAM5 PE=1 SV=4	3	2	9	1	702	76.7		1.06563e+06	36597.1	57986.5	1.29927e+06	109880		75955.7				375605				189908				94236.7
High	P37837	Transaldolase OS=Homo sapiens OX=9606 GN=TALDO1 PE=1 SV=2	13	4	20	4	337	37.5		1.37019e+06	96541.5	467322	227512	445473			22657.6			745146	388771	97983.9		84517.4		476568	47298.2	270466
High	O43657	Tetraspanin-6 OS=Homo sapiens OX=9606 GN=TSPAN6 PE=1 SV=1	13	3	96	3	245	27.5	283998	127582	149660	80590.6	60664.2	1.74554e+06	112106	361187	637752	87459	539938	258737	776214	236503	276235	331395	223676	273717	622123	104171
Medium	Q9UL12	Sarcosine dehydrogenase, mitochondrial OS=Homo sapiens OX=9606 GN=SARDH PE=1 SV=1	1	1	41	1	918	101	227495	2.07079e+06	133028	101750	312665	133373	145803	176449	358086	144704	55431.6	301323	456130	216007	264838	347274		707009	289277	461537
Medium	Q92922	SWI/SNF complex subunit SMARCC1 OS=Homo sapiens OX=9606 GN=SMARCC1 PE=1 SV=3	1	1	41	1	1105	122.8	227495	2.07079e+06	133028	101750	312665	133373	145803	176449	358086	144704	55431.6	301323	456130	216007	264838	347274		707009	289277	461537
High	Q96MK3	Pseudokinase FAM20A OS=Homo sapiens OX=9606 GN=FAM20A PE=1 SV=4	13	4	70	4	541	61.4	226894	586047	94194.3	479776		1.44588e+06	80502.9	1.04705e+06	166281	107187	595602	97689.5	134010	152689	247976	610479	114332	238173	157597	274442
High	P05186	Alkaline phosphatase, tissue-nonspecific isozyme OS=Homo sapiens OX=9606 GN=ALPL PE=1 SV=4	12	4	44	4	524	57.3	424165		224032		140736	913147		1.16654e+06			241367		50421.6	36477.6			206853	162375
High	O14633	Late cornified envelope protein 2B OS=Homo sapiens OX=9606 GN=LCE2B PE=1 SV=1	24	2	46	2	110	11.2	49664.1	1093470			124082	311073														196806
High	Q5TA81	Late cornified envelope protein 2C OS=Homo sapiens OX=9606 GN=LCE2C PE=1 SV=1	24	2	46	2	110	11.2	49664.1	1093470			124082	311073														196806
Medium	P07357	Complement component C8 alpha chain OS=Homo sapiens OX=9606 GN=C8A PE=1 SV=2	5	1	20	1	584	65.1	326423	273309	312812	295809	118353	120276	764805	684270	469003	408623	370249	614070	106853	265849	150056	314251	191778	266624	720225	279286
High	Q14393	Growth arrest-specific protein 6 OS=Homo sapiens OX=9606 GN=GAS6 PE=1 SV=3	7	3	25	3	678	74.9		304304	146497	214084		450235	246796	563413				211872	547006		432496
High	P01019	Angiotensinogen OS=Homo sapiens OX=9606 GN=AGT PE=1 SV=3	15	3	48	3	485	53.1	162028	1.32698e+06	514751	57869.6		155072	122639		130018	46609		510941	613406	626029	182800	528624		204780	59450.5	289881
High	Q8N0Y7	Probable phosphoglycerate mutase 4 OS=Homo sapiens OX=9606 GN=PGAM4 PE=3 SV=1	13	2	24	2	254	28.8		2248590		106022	831725	84510.2		299893	138997	76849.7	175085	238675	104965	100247	175389		92960.8	58105.9	97446.4	635935
High	O75094	Slit homolog 3 protein OS=Homo sapiens OX=9606 GN=SLIT3 PE=2 SV=3	5	6	54	6	1523	167.6	282495	284205		306396	77098.4	607973	198085	638034	416980	106667	345117	83348.6	674621	330787			257970	98220.5	475205	385099
High	P21217	3-galactosyl-N-acetylglucosaminide 4-alpha-L-fucosyltransferase FUT3 OS=Homo sapiens OX=9606 GN=FUT3 PE=1 SV=1	4	1	6	1	361	42.1						537371		642939		184584	221610				171311		205105
High	Q11128	4-galactosyl-N-acetylglucosaminide 3-alpha-L-fucosyltransferase FUT5 OS=Homo sapiens OX=9606 GN=FUT5 PE=1 SV=1	4	1	6	1	374	43						537371		642939		184584	221610				171311		205105
High	P51993	4-galactosyl-N-acetylglucosaminide 3-alpha-L-fucosyltransferase FUT6 OS=Homo sapiens OX=9606 GN=FUT6 PE=1 SV=1	4	1	6	1	359	41.8						537371		642939		184584	221610				171311		205105
Low	A0A0B4J1V2	Immunoglobulin heavy variable 2-26 OS=Homo sapiens OX=9606 GN=IGHV2-26 PE=3 SV=1	6	1	2	1	119	13.2					618835										30316
High	P49721	Proteasome subunit beta type-2 OS=Homo sapiens OX=9606 GN=PSMB2 PE=1 SV=1	5	1	4	1	201	22.8																				324308
High	Q16270	Insulin-like growth factor-binding protein 7 OS=Homo sapiens OX=9606 GN=IGFBP7 PE=1 SV=1	13	2	3	2	282	29.1							244841				149934				128044	452919				633146
High	P13747	HLA class I histocompatibility antigen, alpha chain E OS=Homo sapiens OX=9606 GN=HLA-E PE=1 SV=4	6	2	9	1	358	40								145775	278795	68974.8		232165	550441	413927	225829		22070.4	839412	293746	420321
High	Q5T7P3	Late cornified envelope protein 1B OS=Homo sapiens OX=9606 GN=LCE1B PE=1 SV=1	29	1	19	1	118	11.6		371468				255334
High	Q5T751	Late cornified envelope protein 1C OS=Homo sapiens OX=9606 GN=LCE1C PE=1 SV=1	29	1	19	1	118	11.5		371468				255334
High	P36955	Pigment epithelium-derived factor OS=Homo sapiens OX=9606 GN=SERPINF1 PE=1 SV=4	18	5	48	5	418	46.3	681341	974060	209631	258875	183634	374615	183291		243603	200564	198094	817823	112222	161969	263355	175881	276582	189512	177889	215739
High	O43505	Beta-1,4-glucuronyltransferase 1 OS=Homo sapiens OX=9606 GN=B4GAT1 PE=1 SV=1	22	4	30	4	415	47.1	605289		333280	164657		249836		554244	155173	125063		323795		272707	346141	333312	149075	296717	472353	80036.5
High	Q9Y696	Chloride intracellular channel protein 4 OS=Homo sapiens OX=9606 GN=CLIC4 PE=1 SV=4	5	1	3	1	253	28.8																		291673
High	Q16769	Glutaminyl-peptide cyclotransferase OS=Homo sapiens OX=9606 GN=QPCT PE=1 SV=1	35	4	29	4	361	40.9	65001.6	76216.4	67048.7	63637.3	2.73836e+06	54697.7	85200.2			33093	156825	141023	111163	55490.2	44822.2					299629
High	A0A0A0MT36	Immunoglobulin kappa variable 6D-21 OS=Homo sapiens OX=9606 GN=IGKV6D-21 PE=3 SV=1	11	1	12	1	114	12.3			305931									354742					186324
High	A0A0C4DH26	Probable non-functional immunoglobulin kappa variable 6D-41 OS=Homo sapiens OX=9606 GN=IGKV6D-41 PE=1 SV=1	10	1	12	1	115	12.6			305931									354742					186324
High	O14905	Protein Wnt-9b OS=Homo sapiens OX=9606 GN=WNT9B PE=1 SV=3	3	1	1	1	357	39		205161	407713		222353
High	P00558	Phosphoglycerate kinase 1 OS=Homo sapiens OX=9606 GN=PGK1 PE=1 SV=3	7	3	37	3	417	44.6	53072.3	446707	164196	80284.9	410282	1.24725e+06	107464	119551	62205	41532.2		171120	157340	112154	35339.4	362366	52389.1	168004	107314	1.30511e+06
High	P62879	Guanine nucleotide-binding protein G(I)/G(S)/G(T) subunit beta-2 OS=Homo sapiens OX=9606 GN=GNB2 PE=1 SV=3	6	2	14	1	340	37.3		482063	331486	282955	70055.3	361328	266686			139169	144155			282592	119857		214391	476191	340671
High	Q9HAV0	Guanine nucleotide-binding protein subunit beta-4 OS=Homo sapiens OX=9606 GN=GNB4 PE=1 SV=3	3	1	10	0	340	37.5		482063	331486	282955	70055.3	361328	266686			139169	144155			282592	119857		214391	476191	340671
High	P05546	Heparin cofactor 2 OS=Homo sapiens OX=9606 GN=SERPIND1 PE=1 SV=3	7	2	15	2	499	57		348069		119653		326471							182299	205734						431382
Low	O60524	Ribosome quality control complex subunit NEMF OS=Homo sapiens OX=9606 GN=NEMF PE=1 SV=4	1	1	16	1	1076	122.9	181373		99680.1	75987.7	29148.9		191664	421081	330155	178716	89960.3	551311	182058	110620	88954.8	933448	132530	623485	346871
High	P0C0L4	Complement C4-A OS=Homo sapiens OX=9606 GN=C4A PE=1 SV=2	35	40	620	1	1744	192.7	302921	458888		94474			148365		165217		81052.2		161377	491714	248977	158704	88073.6	609585	213478	534277
Low	P59901	Leukocyte immunoglobulin-like receptor subfamily A member 4 OS=Homo sapiens OX=9606 GN=LILRA4 PE=1 SV=3	3	1	13	1	499	55.1	215541	700672	19305	181766	759795	149498		110356	30773.4	118050		42721.8		52995.2		95321.5	978592
High	P0DJI8	Serum amyloid A-1 protein OS=Homo sapiens OX=9606 GN=SAA1 PE=1 SV=1	28	2	8	2	122	13.5						699998	149593								80722.9					131313
High	O00115	Deoxyribonuclease-2-alpha OS=Homo sapiens OX=9606 GN=DNASE2 PE=1 SV=2	10	2	10	2	360	39.6	370212	318477		178240		335030	284574	268596	198057		97907.8	162255				366021	264528		302844
High	P43652	Afamin OS=Homo sapiens OX=9606 GN=AFM PE=1 SV=1	8	3	15	3	599	69	477040	1.09838e+06	34507.8		113586	318079	59634.1		142642	177007			300341	184528			37766.1	278917	165546	186100
High	P15259	Phosphoglycerate mutase 2 OS=Homo sapiens OX=9606 GN=PGAM2 PE=1 SV=3	9	2	5	2	253	28.7		1.68329e+06	42491.2	60312.1	169049	118227	54957.8				43228.5	123764	75214.9	62624			28656.3	96291.3	61907.5	936200
High	Q14210	Lymphocyte antigen 6D OS=Homo sapiens OX=9606 GN=LY6D PE=1 SV=1	16	2	38	2	128	13.3	367802	456907	442922	58714.8	12655.2	446135	141739	44592.6	135701	37541		75843.6	60626.5	20421.6	25741.4	1.38747e+06		5915.12	205782	643373
Medium	P15907	Beta-galactoside alpha-2,6-sialyltransferase 1 OS=Homo sapiens OX=9606 GN=ST6GAL1 PE=1 SV=1	2	1	7	1	406	46.6			125972	217380		218166			200702		202299	294697	147789	180082	224341	580510	299033	319437	250380
High	P0DJI9	Serum amyloid A-2 protein OS=Homo sapiens OX=9606 GN=SAA2 PE=1 SV=1	11	1	4	1	122	13.5						638810	149593								80722.9					131313
High	Q8N695	Sodium-coupled monocarboxylate transporter 1 OS=Homo sapiens OX=9606 GN=SLC5A8 PE=1 SV=2	2	1	6	1	610	66.5								268853	98986.2	110009	299274			346460			364498	376637	99821.8
High	P62873	Guanine nucleotide-binding protein G(I)/G(S)/G(T) subunit beta-1 OS=Homo sapiens OX=9606 GN=GNB1 PE=1 SV=3	8	2	11	1	340	37.4		350765												139062
High	P28074	Proteasome subunit beta type-5 OS=Homo sapiens OX=9606 GN=PSMB5 PE=1 SV=3	13	3	10	3	263	28.5		1.12048e+06		30488		141785				27426.8		61649.5						72529.9
High	Q6FI13	Histone H2A type 2-A OS=Homo sapiens OX=9606 GN=H2AC18 PE=1 SV=3	49	4	162	1	130	14.1		264350	106396		902891		113137						198088	56830.3		280287		93554.7		132326
High	Q16777	Histone H2A type 2-C OS=Homo sapiens OX=9606 GN=H2AC20 PE=1 SV=4	50	4	162	1	129	14		264350	106396		902891		113137						198088	56830.3		280287		93554.7		132326
Medium	Q702N8	Xin actin-binding repeat-containing protein 1 OS=Homo sapiens OX=9606 GN=XIRP1 PE=1 SV=1	1	1	24	1	1843	198.4	710392	107592	407360	187233		98353	165830	317743	172901	133463	169376		288837	148819	197815	542551	98828.4	222643	120461	166813
High	P48163	NADP-dependent malic enzyme OS=Homo sapiens OX=9606 GN=ME1 PE=1 SV=1	20	5	70	5	572	64.1	124491	746993	469419	168981		722985	45700.4	107902	36162.9	40481.8	37310.9	266931	184491	132239	46650.7	527648	42918	104288	57365	603582
High	P06576	ATP synthase subunit beta, mitochondrial OS=Homo sapiens OX=9606 GN=ATP5F1B PE=1 SV=3	3	1	4	1	529	56.5			203631			273330			386399	142795						209142	138654		305018	206601
High	Q8NES3	Beta-1,3-N-acetylglucosaminyltransferase lunatic fringe OS=Homo sapiens OX=9606 GN=LFNG PE=1 SV=2	8	2	46	2	379	41.7	183310	382029	65658.9					168787			135359	408581		531251				134450	79929.8
High	Q9Y3R4	Sialidase-2 OS=Homo sapiens OX=9606 GN=NEU2 PE=1 SV=2	20	4	19	4	380	42.2	328537	331149	225612	192540	263670	347967	282919	106367	114603	80714.8	138381	271408	132014	193457	315321	466535	180352	85487.3	104666	387544
Low	P04275	von Willebrand factor OS=Homo sapiens OX=9606 GN=VWF PE=1 SV=4	0	1	2	1	2813	309.1					514912											145138	20210.1
High	A0A075B6I1	Immunoglobulin lambda variable 4-60 OS=Homo sapiens OX=9606 GN=IGLV4-60 PE=3 SV=1	8	1	10	1	120	13		569021		34988.1			131336	735116	61207.7	36043		154582		228567	233151	278082		320769	70768.9	85508.4
High	Q9GZM7	Tubulointerstitial nephritis antigen-like OS=Homo sapiens OX=9606 GN=TINAGL1 PE=1 SV=1	9	3	18	3	467	52.4	379931			75884.1		173796	110557	801444		248822	69043.2	491806	139642	79381.1	144621	123021	166089	139857
High	P01742	Immunoglobulin heavy variable 1-69 OS=Homo sapiens OX=9606 GN=IGHV1-69 PE=1 SV=2	31	2	137	1	117	12.7			58599.3																	389262
High	A0A0B4J2H0	Immunoglobulin heavy variable 1-69D OS=Homo sapiens OX=9606 GN=IGHV1-69D PE=1 SV=1	31	2	137	1	117	12.7			58599.3																	389262
Low	Q08629	Testican-1 OS=Homo sapiens OX=9606 GN=SPOCK1 PE=1 SV=1	2	1	6	1	439	49.1	246935			200067		273905		419222	200863	158546	95433	239158	282378		275141		116439	145758
High	O14732	Inositol monophosphatase 2 OS=Homo sapiens OX=9606 GN=IMPA2 PE=1 SV=1	11	2	17	2	288	31.3		1.18092e+06	46374.7	88401.4		150752					39887.8		55818.6	48542.7						133256
High	Q9BYZ2	L-lactate dehydrogenase A-like 6B OS=Homo sapiens OX=9606 GN=LDHAL6B PE=1 SV=3	4	1	15	1	381	41.9		807145	133077	43290.8		322315							67308.9	84090.9		161886		91226		244349
High	P15291	Beta-1,4-galactosyltransferase 1 OS=Homo sapiens OX=9606 GN=B4GALT1 PE=1 SV=5	5	1	4	1	398	43.9		147310		127817		380282														198285
Medium	Q9BTY2	Plasma alpha-L-fucosidase OS=Homo sapiens OX=9606 GN=FUCA2 PE=1 SV=2	2	1	12	1	467	54						208413
High	P63092	Guanine nucleotide-binding protein G(s) subunit alpha isoforms short OS=Homo sapiens OX=9606 GN=GNAS PE=1 SV=1	14	3	32	3	394	45.6		155579		93328.1		686511		152338	100832		277128		67339.6	147424			158028	235163	214094
High	Q5JWF2	Guanine nucleotide-binding protein G(s) subunit alpha isoforms XLas OS=Homo sapiens OX=9606 GN=GNAS PE=1 SV=2	5	3	32	3	1037	111		155579		93328.1		686511		152338	100832		277128		67339.6	147424			158028	235163	214094
High	Q71DI3	Histone H3.2 OS=Homo sapiens OX=9606 GN=H3C15 PE=1 SV=3	35	3	51	1	136	15.4						270678	69671.6	129628										76838.1		471310
Medium	Q9NQ79	Cartilage acidic protein 1 OS=Homo sapiens OX=9606 GN=CRTAC1 PE=1 SV=2	5	1	3	1	661	71.4								202931
Low	O95996	Adenomatous polyposis coli protein 2 OS=Homo sapiens OX=9606 GN=APC2 PE=1 SV=1	0	1	3	1	2303	243.8	322575			36985.6											238820
High	P47756	F-actin-capping protein subunit beta OS=Homo sapiens OX=9606 GN=CAPZB PE=1 SV=5	23	4	11	4	272	30.6	96001.6	846190	136876	61311.7		363967	69342.6		105000	59524.3	69330.6		65200	84150.6		131235	62091.8	123333	69082.9	647694
High	P08697	Alpha-2-antiplasmin OS=Homo sapiens OX=9606 GN=SERPINF2 PE=1 SV=3	16	4	15	4	491	54.5			36979.4			52883.4			47866.4	95248			224959	557234				321242		157974
High	P02652	Apolipoprotein A-II OS=Homo sapiens OX=9606 GN=APOA2 PE=1 SV=1	42	2	13	2	100	11.2	126633	255876		108125		268164	184678	415001	97219.8	101118	68992.1	285440	89378	145574	242367	390729	107701		89786.2
High	P0DMV9	Heat shock 70 kDa protein 1B OS=Homo sapiens OX=9606 GN=HSPA1B PE=1 SV=1	11	4	127	2	641	70			88202.1			507634		214128	212560		99559	171971	78605.6			80170.3	89424.7	141188	131501	410902
High	Q01518	Adenylyl cyclase-associated protein 1 OS=Homo sapiens OX=9606 GN=CAP1 PE=1 SV=5	9	3	12	3	475	51.9		151817	71751.4			64613.2														453479
High	Q9NS98	Semaphorin-3G OS=Homo sapiens OX=9606 GN=SEMA3G PE=1 SV=1	7	3	20	3	782	86.6	145117			244401	148367	358551	262977	197964	64574.5	54710.7	40182.5	116663		143806	113134	173142	52029.3	418591	197554	272474
High	P29972	Aquaporin-1 OS=Homo sapiens OX=9606 GN=AQP1 PE=1 SV=3	20	2	41	2	269	28.5			92159.7	35414.9		381227	59329.9		100716	57731.7	183169	356381	246361	479567				173289	89372.8	40093
High	Q6UXI9	Nephronectin OS=Homo sapiens OX=9606 GN=NPNT PE=2 SV=3	8	4	34	4	565	61.9	175683	109557					39173.2	131173	190588	191938	53313.3	46134.5	484803	99461.3	178987	163940	247740	109181	334081	218269
High	P42785	Lysosomal Pro-X carboxypeptidase OS=Homo sapiens OX=9606 GN=PRCP PE=1 SV=1	8	3	38	3	496	55.8	130214	265860	150554	79710		135250	226645	73108.9	131227	34122.9	36663.8	134362		178382	151859	565653	40652.3	176910	151686	422329
High	O75874	Isocitrate dehydrogenase [NADP] cytoplasmic OS=Homo sapiens OX=9606 GN=IDH1 PE=1 SV=2	3	1	15	1	414	46.6						129078														212236
High	P59998	Actin-related protein 2/3 complex subunit 4 OS=Homo sapiens OX=9606 GN=ARPC4 PE=1 SV=3	17	2	3	2	168	19.7		713339	52072.7		141446	60503.9	42855.2											47117.9		94862.2
High	P52209	6-phosphogluconate dehydrogenase, decarboxylating OS=Homo sapiens OX=9606 GN=PGD PE=1 SV=3	15	5	16	5	483	53.1	83308.5	816553		26484		106594	42776.3	84522.8	55954.6	68089		185774	105160		46342.9	133737	150174	95813.6	60978.3	544256
High	Q86SG5	Protein S100-A7A OS=Homo sapiens OX=9606 GN=S100A7A PE=1 SV=3	43	4	139	1	101	11.3	88423.5	1.01756e+06	31062.6	77818.7			70944.8	162073			40676.6				37691.5	113139	26300.4			110242
Medium	Q96PI1	Small proline-rich protein 4 OS=Homo sapiens OX=9606 GN=SPRR4 PE=2 SV=1	11	1	9	1	79	8.8		445306		49897.7	83552.1	306099								98599.9	148482		46055.6			62053.7
High	P07476	Involucrin OS=Homo sapiens OX=9606 GN=IVL PE=1 SV=2	7	3	12	3	585	68.4	51206.1	282706	38686.9		51593.4	384169	173910	229228							64876.2		37458.3		246566	128418
High	Q9UBX1	Cathepsin F OS=Homo sapiens OX=9606 GN=CTSF PE=1 SV=1	10	4	18	4	484	53.3	132794	53710.6	35162.3	70946.9	67901.7	149076	123237	851691	251054	66770.1	99681.9	105354	197422	81847	94101.3	94711	51595.8	204789	148554	96821.2
High	P41271	Neuroblastoma suppressor of tumorigenicity 1 OS=Homo sapiens OX=9606 GN=NBL1 PE=1 SV=2	6	1	10	1	181	19.4	365941	194872	141036	98451	158936		110673	119249	113507	95529.4	73692.8	89913.9	114570	170594	238608	271014	92107.6	103249	75077.2	198952
Low	P35475	Alpha-L-iduronidase OS=Homo sapiens OX=9606 GN=IDUA PE=1 SV=2	1	1	9	1	653	72.6	167066	82755.6	50898.9	56243		174493	176022	458373	139699	64764.3	88680.1	121263	177917	98153.4	144961	136195	96957.4	125539	254634	153219
High	P61158	Actin-related protein 3 OS=Homo sapiens OX=9606 GN=ACTR3 PE=1 SV=3	11	2	5	2	418	47.3		335336	55733.6	37482.8		148962
Medium	Q9P1U1	Actin-related protein 3B OS=Homo sapiens OX=9606 GN=ACTR3B PE=2 SV=1	3	1	4	1	418	47.6		335336	55733.6	37482.8		148962
Medium	Q9C0K3	Actin-related protein 3C OS=Homo sapiens OX=9606 GN=ACTR3C PE=2 SV=1	5	1	4	1	210	23.7		335336	55733.6	37482.8		148962
High	Q9H336	Cysteine-rich secretory protein LCCL domain-containing 1 OS=Homo sapiens OX=9606 GN=CRISPLD1 PE=2 SV=1	5	2	13	2	500	56.9				90462.2		305520		245553	143614		119425		221093	107184	78105.1	143212	87365.4		93776.6	88406
High	P13688	Carcinoembryonic antigen-related cell adhesion molecule 1 OS=Homo sapiens OX=9606 GN=CEACAM1 PE=1 SV=2	6	2	4	1	526	57.5							109451		105916	73797		272532	175427		77023.6				174708
High	P84243	Histone H3.3 OS=Homo sapiens OX=9606 GN=H3-3A PE=1 SV=2	35	3	50	1	136	15.3		96755.8	79656.5	63973.3		232873							63469	70126.1	71413.8	212881				354992
High	Q5SGD2	Protein phosphatase 1L OS=Homo sapiens OX=9606 GN=PPM1L PE=1 SV=1	7	1	10	1	360	41	210996		43981.8	82354.9		317051	59297.6	366899	42327.5	45146.2	61376.3	172661	184173		137824	167220	55077.9	116136	168584	120078
High	P10253	Lysosomal alpha-glucosidase OS=Homo sapiens OX=9606 GN=GAA PE=1 SV=4	3	1	6	1	952	105.3						252224									85827.8			70111
High	Q14956	Transmembrane glycoprotein NMB OS=Homo sapiens OX=9606 GN=GPNMB PE=1 SV=2	3	1	2	1	572	63.9	112211	233315	52321.9			99444.4										168108
High	Q16706	Alpha-mannosidase 2 OS=Homo sapiens OX=9606 GN=MAN2A1 PE=1 SV=2	2	2	4	2	1144	131.1	237720		97701.7						62260.6					91056.8	170358					125687
High	Q92520	Protein FAM3C OS=Homo sapiens OX=9606 GN=FAM3C PE=1 SV=1	7	1	17	1	227	24.7	233064		85537	84027.2		150769	71254	206358	59716.6	178064	57279.2		68175.2	337314	109537	157846		95641.1	63114.5
High	Q8N428	Polypeptide N-acetylgalactosaminyltransferase 16 OS=Homo sapiens OX=9606 GN=GALNT16 PE=1 SV=2	5	1	12	1	558	63																			130421
Low	P43234	Cathepsin O OS=Homo sapiens OX=9606 GN=CTSO PE=1 SV=1	2	1	28	1	321	35.9			64540.1		38300.6	162585	119256	274666	107839	63587.3	76304.6	135703	220491	135311	161497		72916.8	174682	168802	94858.1
High	P31946	14-3-3 protein beta/alpha OS=Homo sapiens OX=9606 GN=YWHAB PE=1 SV=3	30	6	112	2	246	28.1		99606	42434	44497.5	681684		160428		96875.9	91415.4	61165.6	102533	38402.9	62620.7	42812.1	105473		76360.7	123266	229239
High	O95793	Double-stranded RNA-binding protein Staufen homolog 1 OS=Homo sapiens OX=9606 GN=STAU1 PE=1 SV=2	1	1	16	1	577	63.1	165928		77514		56269.6	96743.9	105103	192776	136770	74095.8	108449	95859	131041	124917	116989		122576		212841	145702
High	Q9NUL3	Double-stranded RNA-binding protein Staufen homolog 2 OS=Homo sapiens OX=9606 GN=STAU2 PE=1 SV=2	1	1	16	1	570	62.6	165928		77514		56269.6	96743.9	105103	192776	136770	74095.8	108449	95859	131041	124917	116989		122576		212841	145702
Low	P30408	Transmembrane 4 L6 family member 1 OS=Homo sapiens OX=9606 GN=TM4SF1 PE=1 SV=1	4	1	1	1	202	21.6						121254
High	P33908	Mannosyl-oligosaccharide 1,2-alpha-mannosidase IA OS=Homo sapiens OX=9606 GN=MAN1A1 PE=1 SV=3	9	3	23	3	653	72.9	380405	88219.4	113321	46730.8		92465	45076.2	158312	42974.8	54994.3	95440	91598.7	71099.4	151021	321530	119294	88522.2	139459	50967.2	108211
High	P01031	Complement C5 OS=Homo sapiens OX=9606 GN=C5 PE=1 SV=4	2	2	13	2	1676	188.2		119506		38380.9									129062	157786		118370		147573
Low	Q5T9S5	Coiled-coil domain-containing protein 18 OS=Homo sapiens OX=9606 GN=CCDC18 PE=1 SV=1	1	1	8	1	1454	168.9			62272.3			112548	67689.4	225456	118614		82736.4	142564		153118	112138		95941.7		132864	77565.9
High	P20933	N(4)-(beta-N-acetylglucosaminyl)-L-asparaginase OS=Homo sapiens OX=9606 GN=AGA PE=1 SV=2	3	1	10	1	346	37.2		215100			202591	48579.1	93542.9	131054	48054.1	37598.9	23749.3	91580	119107			316518		71768.6	137902	37326.1
Low	P01705	Immunoglobulin lambda variable 2-23 OS=Homo sapiens OX=9606 GN=IGLV2-23 PE=1 SV=2	7	1	25	1	113	11.9		117722	95588.4	181120	88278.2	121979	93508.5				15754.2	25040.6	7311.09	292410	262419		38156.8			99178.7
High	P54802	Alpha-N-acetylglucosaminidase OS=Homo sapiens OX=9606 GN=NAGLU PE=1 SV=2	6	2	18	2	743	82.2	221075	86759.9	100110	63945.4		119107	71949	198661	39947.9		46343.8	96334.6	52723.1	53306.7	157017	222783	85983.8	70540.4	101650	113262
High	P12532	Creatine kinase U-type, mitochondrial OS=Homo sapiens OX=9606 GN=CKMT1A PE=1 SV=1	5	1	4	1	417	47		80693.9	119139	35299.5		64292										260542			72785.9
Medium	Q9NYU2	UDP-glucose:glycoprotein glucosyltransferase 1 OS=Homo sapiens OX=9606 GN=UGGT1 PE=1 SV=3	2	1	1	1	1555	177.1		103694				125270														76608.4
High	Q96PD5	N-acetylmuramoyl-L-alanine amidase OS=Homo sapiens OX=9606 GN=PGLYRP2 PE=1 SV=1	9	2	9	2	576	62.2													95088	124637	39678.2			125764
High	Q9UM07	Protein-arginine deiminase type-4 OS=Homo sapiens OX=9606 GN=PADI4 PE=1 SV=2	2	1	5	1	663	74		94401
High	Q8NFL0	UDP-GlcNAc:betaGal beta-1,3-N-acetylglucosaminyltransferase 7 OS=Homo sapiens OX=9606 GN=B3GNT7 PE=1 SV=1	5	1	8	1	401	46	190035			42535.4		125698		165393	49873.3	45875.1	54161.3	175355	71362.8		115809	95933.4	62170	86924.5	57221.2	62546.9
High	P20062	Transcobalamin-2 OS=Homo sapiens OX=9606 GN=TCN2 PE=1 SV=3	14	2	10	2	427	47.5													78838.8	104014
High	Q15084	Protein disulfide-isomerase A6 OS=Homo sapiens OX=9606 GN=PDIA6 PE=1 SV=1	5	1	12	1	440	48.1	101820		84031.7	78261.7		133661			69622.9	27809.2	59669.7		106579	71023.9	83143.5	127552		122790	81356.9	119687
High	Q15582	Transforming growth factor-beta-induced protein ig-h3 OS=Homo sapiens OX=9606 GN=TGFBI PE=1 SV=1	3	1	2	1	683	74.6							92289	133463	80145.9	34409.5		131810		64370.4	78524.1		75420.5	76476.2	113622
High	P06280	Alpha-galactosidase A OS=Homo sapiens OX=9606 GN=GLA PE=1 SV=1	13	4	19	4	429	48.7	33865.6	202009	31852.4	21758.5	44673.6	384362	33845.7	131917	24664.8	18285.7	29750.4	381882	66198.4	70495.6	79552.6	15173	29031.6	27001.6	22135.7	46401.9
High	Q9HB40	Retinoid-inducible serine carboxypeptidase OS=Homo sapiens OX=9606 GN=SCPEP1 PE=1 SV=1	3	1	4	1	452	50.8	102308		39551	83256.1		133135		100273	69038.4		44159.1		52655.9	50692.7	60036.7	133286		76215.6	88432.6	128121
High	P62258	14-3-3 protein epsilon OS=Homo sapiens OX=9606 GN=YWHAE PE=1 SV=1	15	3	98	1	255	29.2																		81599.8
Medium	Q9Y6R7	IgGFc-binding protein OS=Homo sapiens OX=9606 GN=FCGBP PE=1 SV=3	0	1	3	1	5405	571.6					69418.2		33249.4													136162
Medium	P37802	Transgelin-2 OS=Homo sapiens OX=9606 GN=TAGLN2 PE=1 SV=3	10	1	1	1	199	22.4							52985.3	150566		38411.5	41055.2	147134	38650				53564.6	59750.7		98172.1
High	O60613	Selenoprotein F OS=Homo sapiens OX=9606 GN=SELENOF PE=1 SV=4	18	1	6	1	165	18.1						92823.6			61295.8		39545.9		88743.6		82901.7		29742.2	68581.1	110875
High	P10586	Receptor-type tyrosine-protein phosphatase F OS=Homo sapiens OX=9606 GN=PTPRF PE=1 SV=2	1	1	2	1	1907	212.7		74397.7			55931.1			75348.8	51927.7	41173.1	32766.4	85362.4	70197.9	69222.8	56927.2	83572	38277.5	93638.2	50705.7	74836.1
High	P07358	Complement component C8 beta chain OS=Homo sapiens OX=9606 GN=C8B PE=1 SV=4	4	1	2	1	591	66.9						40161		87356.1	29068.4	24389.2		73566.2	67937.7	60459.1				93202	65548.6	60807.7
High	Q07021	Complement component 1 Q subcomponent-binding protein, mitochondrial OS=Homo sapiens OX=9606 GN=C1QBP PE=1 SV=1	20	2	9	2	282	31.3			77185.6						38269.4		35638.4			43326	32576.8			57901.8		125226
Medium	Q99816	Tumor susceptibility gene 101 protein OS=Homo sapiens OX=9606 GN=TSG101 PE=1 SV=2	6	1	1	1	390	43.9		84222.7				102755						56829.7	34264.1		32661.3		26724.3
Low	Q5JNZ5	Putative ribosomal protein eS26-like OS=Homo sapiens OX=9606 GN=RPS26P11 PE=5 SV=1	6	1	1	1	115	13		66954.1				89643.5					26295.9									37248.5
Low	P62854	Small ribosomal subunit protein eS26 OS=Homo sapiens OX=9606 GN=RPS26 PE=1 SV=3	6	1	1	1	115	13		66954.1				89643.5					26295.9									37248.5
Medium	P55786	Puromycin-sensitive aminopeptidase OS=Homo sapiens OX=9606 GN=NPEPPS PE=1 SV=2	3	1	3	1	919	103.2	72331.7	67805.7	39844.8	40298.6		85696.4							33863.9							39062.8
High	P08240	Signal recognition particle receptor subunit alpha OS=Homo sapiens OX=9606 GN=SRPRA PE=1 SV=2	4	1	43	1	638	69.8										28881							74521.5
Low	Q9UIF9	Bromodomain adjacent to zinc finger domain protein 2A OS=Homo sapiens OX=9606 GN=BAZ2A PE=1 SV=4	1	1	6	1	1905	211.1	62966.6	37427.5	29013.9	52582.4		81301.6	73488	25895.9	25329.5	19912.9	43671.9	36890.3	67730	38451.8	53976.7	51314.3	84761.5		28233.4	90961.6
High	Q7Z7M9	Polypeptide N-acetylgalactosaminyltransferase 5 OS=Homo sapiens OX=9606 GN=GALNT5 PE=1 SV=1	4	1	15	1	940	106.2									45003.2	40438.3				40564
Low	Q9HCE7	E3 ubiquitin-protein ligase SMURF1 OS=Homo sapiens OX=9606 GN=SMURF1 PE=1 SV=2	1	1	1	1	757	86.1								36184.3			7560.57	15265.6	15854.2	9806.86		136159	9246.63	18440.4	27034.6	47136.9
Low	Q9HAU4	E3 ubiquitin-protein ligase SMURF2 OS=Homo sapiens OX=9606 GN=SMURF2 PE=1 SV=1	1	1	1	1	748	86.1								36184.3			7560.57	15265.6	15854.2	9806.86		136159	9246.63	18440.4	27034.6	47136.9
Low	Q8NFK1	Gap junction gamma-3 protein OS=Homo sapiens OX=9606 GN=GJC3 PE=1 SV=1	3	1	4	1	279	31.3	28877.4					65993.8					15168.7			28915.5	27658.9		23817.6
High	Q14766	Latent-transforming growth factor beta-binding protein 1 OS=Homo sapiens OX=9606 GN=LTBP1 PE=1 SV=4	1	1	19	1	1721	186.7	93015.5	14146.5	13828.5		10662.7	14680	25797.7	40782.3	16871.3	17476.8	23022.5	20015.4	29151.8	28373.9	40566.3	23188.9	27923.4	23882.1	25709.1	27543.9
High	Q8TAX7	Mucin-7 OS=Homo sapiens OX=9606 GN=MUC7 PE=1 SV=2	2	1	11	1	377	39.1	45273.8	3094		2731.57		27139.3	9277.45				12620.8			5470.41	2000.52		8141.71			111378
High	Q02383	Semenogelin-2 OS=Homo sapiens OX=9606 GN=SEMG2 PE=1 SV=1	4	1	9	1	582	65.4					14843.1						16995.3
Medium	Q96JB6	Lysyl oxidase homolog 4 OS=Homo sapiens OX=9606 GN=LOXL4 PE=1 SV=1	2	1	1	1	756	84.4	8298.83

## Sheet: Table S3
Annotated Sequence	Modifications	Qvality PEP	Qvality q-value	# Protein Groups	# Proteins	# PSMs	Master Protein Accessions	Positions in Master Proteins	# Missed Cleavages	Theo. MH+ [Da]	Abundances (Grouped): Emotional	Abundances (Grouped): Standard	Abundances (by Bio. Rep.): Emotional ,T1	Abundances (by Bio. Rep.): Emotional ,T10	Abundances (by Bio. Rep.): Emotional ,T16	Abundances (by Bio. Rep.): Emotional ,T17	Abundances (by Bio. Rep.): Emotional ,T18	Abundances (by Bio. Rep.): Emotional ,T7	Abundances (by Bio. Rep.): Standard,T11	Abundances (by Bio. Rep.): Standard,T12	Abundances (by Bio. Rep.): Standard,T13	Abundances (by Bio. Rep.): Standard,T14	Abundances (by Bio. Rep.): Standard,T15	Abundances (by Bio. Rep.): Standard,T19	Abundances (by Bio. Rep.): Standard,T2	Abundances (by Bio. Rep.): Standard,T20	Abundances (by Bio. Rep.): Standard,T3	Abundances (by Bio. Rep.): Standard,T4	Abundances (by Bio. Rep.): Standard,T5	Abundances (by Bio. Rep.): Standard,T6	Abundances (by Bio. Rep.): Standard,T8	Abundances (by Bio. Rep.): Standard,T9	Confidence (by Search Engine): Sequest HT	Percolator q-Value (by Search Engine): Sequest HT	Percolator PEP (by Search Engine): Sequest HT
[R].GLSTESILIPR.[Q]		0.00107293	0.00025181	1	2	9521	P31025	P31025 [156-166]	0	1185.68	9.94794e+09	1.10443e+10	1.97677e+10	1.08634e+10	1.29609e+10	7.79302e+09	2.2734e+09	9.10961e+09	1.29544e+10	1.6711e+10	1.03663e+10	5.62301e+09	8.01919e+09	8.94417e+09	1.17667e+10	8.637e+09	1.40554e+10	2.03236e+10	8.49851e+09	1.28865e+10	9.84418e+09	1.43067e+10	High	1.883e-06	1.473e-07
[K].TPGAVNACHLSCSALLQDNIADAVACAK.[R]	3xCarbamidomethyl [C8; C12; C26]	1.91167e-07	0.00025181	1	1	14833	P61626	P61626 [88-115]	0	2927.38	5.75327e+09	8.20175e+09	1.30958e+10	3.17018e+09	5.71299e+09	7.99548e+09	1.84931e+09	5.79383e+09	4.20772e+09	1.8225e+10	5.37435e+09	8.47647e+09	9.23006e+09	8.15972e+09	5.97364e+09	7.35387e+09	8.6759e+09	1.31258e+10	8.24399e+09	12666732105	6.67663e+09	5.62345e+09	High	1.883e-06	8.033e-15
[R].LGMDGYR.[G]		0.0340061	0.00025181	1	1	5378	P61626	P61626 [33-39]	0	811.377	4.66931e+09	5.62176e+09	7.12671e+09	4.90871e+09	3.62767e+09	4.44159e+09	1.17033e+09	5.87351e+09	4.63557e+09	1.27957e+10	4.89714e+09	5.65663e+09	5.84194e+09	6.33495e+09	5.58711e+09	4.91047e+09	4.37988e+09	7.59239e+09	5.45996e+09	8.51759e+09	5.93063e+09	2.76866e+09	High	1.883e-06	0.0001233
[R].AWVAWR.[N]		0.171879	0.00938844	1	1	6223	P61626	P61626 [126-131]	0	788.42	4.75071e+09	5.07298e+09	6.34503e+09	5.06238e+09	3.26142e+09	4.45823e+09	1.24901e+09	5.29094e+09	4.18546e+09	1.77149e+10	4.53111e+09	5.05845e+09	5.30975e+09	5.34658e+09	5.08755e+09	4.6133e+09	4.31743e+09	6.48839e+09	4.73513e+09	6.09484e+09	5.31577e+09	2.931e+09	High	0.0002099	0.003124
[K].HVAYIIR.[S]		0.019171	0.00025181	1	2	10813	P31025	P31025 [102-108]	0	871.515	4.20925e+09	4.59606e+09	1.55606e+10	5.11252e+09	3.76653e+09	2.88223e+09	2.57754e+09	4.70401e+09	5.58616e+09	7.64223e+09	3.43874e+09	2.27343e+09	3.23875e+09	3.43431e+09	4.37124e+09	2.92818e+09	5.84483e+09	1.15067e+10	3.60161e+09	5.12822e+09	4.83245e+09	5.50685e+09	High	1.883e-06	4.028e-05
[R].STDYGIFQINSR.[Y]		0.000574574	0.00025181	1	1	9705	P61626	P61626 [69-80]	0	1400.68	4.32628e+09	4.79436e+09	4.06071e+09	4.61568e+09	5.03737e+09	4.06871e+09	8.92948e+08	4.60016e+09	3.49104e+09	7.69553e+09	4.78209e+09	6.20766e+09	4.46007e+09	6.99584e+09	4.74291e+09	5.00868e+09	4.71847e+09	5.87432e+09	4.80666e+09	7.78259e+09	4.77789e+09	3.83597e+09	High	1.883e-06	4.429e-08
[K].VTMLISGR.[C]		0.0159752	0.00025181	1	1	8825	P31025	P31025 [71-78]	0	876.497	4.22421e+09	4.81418e+09	8.90626e+09	4.39732e+09	4.05792e+09	2.61498e+09	3.39596e+09	4.41527e+09	5.54346e+09	8.06376e+09	3.63774e+09	2.57314e+09	3.30212e+09	3.62178e+09	4.71536e+09	3.09257e+09	5.71579e+09	9.67756e+09	3.79578e+09	4.91506e+09	4.93584e+09	6.7906e+09	High	1.883e-06	2.814e-05
[K].VLNQELR.[A]		0.131897	0.00515243	1	1	50	P05090	P05090 [76-82]	0	871.5	3.63555e+09	4.50615e+09	15434173440	5029211852	5.25772e+06	2.84739e+09	2.89058e+06	4.64189e+09	5.51644e+09	7474871808	3398069179	2.24396e+09	3.21061e+09	3.39619e+09	4.255e+09	2.87111e+09	5.73775e+09	11321694208	3547115964	5.07878e+09	4.77212e+09	5.39524e+09	High	0.0001173	0.001826
[K].WESGYNTR.[A]		0.0147102	0.00025181	1	1	6844	P61626	P61626 [52-59]	0	1012.45	3.79241e+09	4.78607e+09	3.75117e+09	3.8341e+09	2.76521e+09	3.98352e+09	1.79657e+09	6.06405e+09	3.4566e+09	8.30642e+09	4.83031e+09	6.59244e+09	3.80075e+09	5.91166e+09	4.74224e+09	4.17906e+09	4.45505e+09	4.49821e+09	4.86143e+09	5.44257e+09	5.93714e+09	2.93943e+09	High	1.883e-06	2.397e-05
[K].NNLEALEDFEK.[A]		0.000674672	0.00025181	1	1	8283	P31025	P31025 [140-150]	0	1321.63	3.77869e+09	3.95842e+09	9.06801e+09	4.12868e+09	5.45916e+09	2.44539e+09	3.45836e+09	3.03474e+09	2.61357e+09	3.85227e+09	4.0675e+09	2.87709e+09	3.21047e+09	3.5829e+09	4.35899e+09	2.96855e+09	5.66101e+09	9.10144e+09	3.20266e+09	4.67612e+09	4.22454e+09	4.81977e+09	High	1.883e-06	6.015e-08
[K].DHYIFYCEGELHGKPVR.[G]	1xCarbamidomethyl [C7]	7.42274e-07	0.00025181	1	1	25309	P31025	P31025 [113-129]	0	2120	2.41514e+09	3.68398e+09	7.18029e+09	2.41944e+09	6.15412e+09	2.41085e+09	1.55661e+08	1.98295e+09	5.53441e+09	2.91242e+09	3.67274e+09	2.36948e+09	3.69526e+09	2.52351e+09	4.82435e+09	2.13582e+09	6.6944e+09	7.25243e+09	2.8332e+09	3.0928e+09	3.97992e+09	8.76609e+09	High	1.883e-06	1.111e-13
[R].FFSASCVPGADK.[G]	1xCarbamidomethyl [C6]	0.000850813	0.00025181	1	1	2384	P02788	P02788 [171-182]	0	1285.59	2.76521e+09	3.94684e+09	5.78935e+09	2.64026e+09	1.92372e+09	2.89608e+09	6.71858e+08	6.17172e+09	4.10684e+09	8.21496e+09	3.26182e+09	2.56328e+09	4.00644e+09	3.88812e+09	4.71464e+09	3.0021e+09	3.71592e+09	5.99395e+09	3.5405e+09	4.85473e+09	4.42103e+09	2.98754e+09	High	1.883e-06	9.439e-08
[R].YWCNDGK.[T]	1xCarbamidomethyl [C3]	0.0213078	0.00025181	1	1	6498	P61626	P61626 [81-87]	0	942.377	2.63043e+09	3.45363e+09	4.13759e+09	2.7662e+09	2.33197e+09	2.50133e+09	9.95464e+08	3.33196e+09	2.64105e+09	9.50435e+09	3.35992e+09	4.32258e+09	3.49538e+09	4.37134e+09	3.2508e+09	3.41239e+09	2.92384e+09	5.75888e+09	3.07555e+09	6.26414e+09	3.65196e+09	1.77455e+09	High	1.883e-06	4.952e-05
[K].YLGPQYVAGITNLK.[K]		1.29857e-05	0.00025181	1	1	3831	P02788	P02788 [681-694]	0	1536.84	2.46377e+09	3.57011e+09	5.82389e+09	1.5702e+09	2.20727e+09	2.75007e+09	3.80454e+08	4.97561e+09	3.53774e+09	6.36738e+09	3.13485e+09	2.66338e+09	3.60278e+09	2.96306e+09	3.95398e+09	3.07861e+09	4.24823e+09	5.03187e+09	3.41147e+09	4.29204e+09	3.65045e+09	2.37949e+09	High	1.883e-06	2.855e-11
[K].LRPVAAEVYGTER.[Q]		0.000388011	0.00025181	1	1	7174	P02788	P02788 [93-105]	0	1460.79	2.45779e+09	3.39321e+09	4.96395e+09	1.58213e+09	2.11637e+09	2.85429e+09	6.77042e+08	4.3666e+09	3.62038e+09	5.36851e+09	2.17488e+09	1.57593e+09	3.32134e+09	2.40393e+09	3.66472e+09	3.46664e+09	3.68502e+09	4.84956e+09	3.20503e+09	2.97845e+09	4.02392e+09	2.38585e+09	High	1.883e-06	2.056e-08
[K].AMTVDREFPEMNLESVTPMTLTTLEGGNLEAK.[V]		2.86497e-08	0.00025181	1	1	19166	P31025	P31025 [39-70]	1	3524.7	2.01186e+09	3.0226e+09	5.25324e+09	5.99984e+08	3.12145e+09	1.77422e+09	3.62326e+08	2.28133e+09	3.54525e+09	6.08896e+09	2.73229e+09	1.97114e+09	1.64113e+09	6.56229e+08	2.62345e+09	1.97861e+09	3.58029e+09	8.1766e+09	2.61856e+09	3.34374e+09	4.11112e+09	5.01262e+09	High	1.883e-06	2.037e-16
[K].SQQSSDPDPNCVDRPVEGYLAVAVVR.[R]	1xCarbamidomethyl [C11]	1.41978e-06	0.00025181	1	1	19846	P02788	P02788 [436-461]	0	2858.37	1.9683e+09	2.84388e+09	3.2114e+09	1.45572e+09	1.90095e+09	2.03805e+09	1.22882e+09	2.59446e+09	1.27492e+09	4.16218e+09	2.73546e+09	2.95659e+09	2.48727e+09	1.93365e+09	3.75435e+09	2.52836e+09	3.14904e+09	3.45243e+09	2.60532e+09	4.3386e+09	3.59471e+09	2.45012e+09	High	1.883e-06	3.898e-13
[R].ELGICPDDAAVIPIK.[N]	1xCarbamidomethyl [C5]	1.34577e-05	0.00025181	1	1	1369	P12273	P12273 [119-133]	0	1610.85	2.42114e+09	2.56502e+09	3.95056e+09	2.38876e+09	1.75909e+09	2.45397e+09	4.26587e+08	2.78547e+09	3.80771e+09	2.47549e+09	2.04782e+09	1.83127e+09	2.57202e+09	3.03022e+09	2.55804e+09	1.67796e+09	2.59842e+09	4.56132e+09	2.50275e+09	2.34157e+09	2.66487e+09	3.74463e+09	High	1.883e-06	3.049e-11
[R].GISLANWMCLAK.[W]	1xCarbamidomethyl [C9]	0.000999023	0.00025181	1	1	7167	P61626	P61626 [40-51]	0	1363.69	1.66209e+09	2.67187e+09	2.51335e+09	2.15122e+09	1.40284e+09	1.54497e+09	1.45221e+08	1.78809e+09	2.09533e+09	6.82582e+09	2.64768e+09	2.36566e+09	2.73849e+09	2.51291e+09	3.39974e+09	2.69627e+09	1.82374e+09	4.09101e+09	1.9857e+09	3.87598e+09	4.17623e+09	1.1681e+09	High	1.883e-06	1.294e-07
[K].NLLFNDNTECLAR.[L]	1xCarbamidomethyl [C10]	0.000209004	0.00025181	1	1	3056	P02788	P02788 [659-671]	0	1579.75	1.97336e+09	2.60738e+09	3.45908e+09	1.44682e+09	1.81013e+09	2.15131e+09	6.73378e+08	3.02434e+09	2.44403e+09	3.94328e+09	2.43037e+09	2.26859e+09	2.64027e+09	2.35042e+09	3.27837e+09	2.44614e+09	2.59669e+09	3.15203e+09	2.61813e+09	3.14686e+09	3.04089e+09	1.90188e+09	High	1.883e-06	6.229e-09
[K].RLGMDGYR.[G]		0.0449276	0.00025181	1	1	1469	P61626	P61626 [32-39]	1	967.478	2.07299e+09	2.08659e+09	2.88467e+09	2.28248e+09	9.82898e+08	1.88272e+09	4.6256e+08	2.95942e+09	1.83193e+09	8.01788e+09	2.00805e+09	2.43335e+09	2.27818e+09	1.73859e+09	1.89116e+09	1.58859e+09	1.69789e+09	3.99821e+09	2.1682e+09	4.17845e+09	2.67508e+09	1.27724e+09	High	1.883e-06	0.0002137
[R].DGAGDVAFIR.[E]		0.00282838	0.00025181	1	1	2657	P02788	P02788 [220-229]	0	1020.51	1.68976e+09	2.77736e+09	1.81098e+09	1.15406e+09	1.96871e+09	1.57664e+09	7.22085e+08	2.17005e+09	2.29804e+09	2.8047e+09	2.52354e+09	2.44247e+09	2.35838e+09	2.82485e+09	4.25428e+09	2.87597e+09	2.86465e+09	2.52237e+09	2.75029e+09	2.90939e+09	3.25851e+09	2.64941e+09	High	1.883e-06	9.649e-07
[R].VTMSVDTSK.[N]		0.19148	0.0120403	1	1	10	A0A0C4DH34	A0A0C4DH34 [87-95]	0	967.476	2.06809e+09	2.07806e+09	2871049216	2.28036e+09	976454784	1875579136	16868625	2954379776	1820094080	7987273056	2003088896	2424062720	2265005168	1.73372e+09	1882879104	1580767744	1692345088	3937225472	2155834831	4.1581e+09	2657339392	1.3475e+09	High	0.0002767	0.003904
[K].FDEYFSQSCAPGSDPR.[S]	1xCarbamidomethyl [C9]	1.55231e-06	0.00025181	1	1	3550	P02788	P02788 [504-519]	0	1862.77	1.68501e+09	2.49521e+09	2.85303e+09	1.40248e+09	1.6923e+09	1.67775e+09	5.86333e+08	2.35267e+09	2.29621e+09	3.41045e+09	1.94115e+09	1.73923e+09	2.29617e+09	2.37899e+09	3.46869e+09	2.52062e+09	2.64746e+09	2.60277e+09	2.47005e+09	2.53052e+09	2.60894e+09	2.35795e+09	High	1.883e-06	4.646e-13
[R].YYGYTGAFR.[C]		0.127689	0.00475034	1	1	2754	P02788	P02788 [544-552]	0	1097.51	1.69153e+09	2.26181e+09	3.00532e+09	1.62229e+09	1.53551e+09	1.76373e+09	6.04046e+08	3.08399e+09	2.26706e+09	3.79319e+09	2.01362e+09	1.89763e+09	2.25657e+09	2.20029e+09	2.81155e+09	2.30628e+09	2.23587e+09	3.27197e+09	2180200754	2.61704e+09	2.57462e+09	1.97388e+09	High	0.0001098	0.001722
[R].VVWCAVGEQELR.[K]	1xCarbamidomethyl [C4]	1.52487e-05	0.00025181	1	1	16261	P02788	P02788 [364-375]	0	1445.72	1.73871e+09	2.34677e+09	2.61885e+09	1.11729e+09	1.55621e+09	1.94261e+09	3.4653e+08	2.97328e+09	2.09195e+09	3.44165e+09	2.21851e+09	2.08189e+09	2.49005e+09	1.8211e+09	3.3006e+09	1.92486e+09	2.48246e+09	2.62044e+09	2.07904e+09	3.82155e+09	2.91471e+09	1.88863e+09	High	1.883e-06	3.874e-11
[K].FQLFGSPSGQK.[D]		0.0165497	0.00025181	1	1	1132	P02788	P02788 [305-315]	0	1195.61	1.70509e+09	2.12754e+09	3.65921e+09	1.55128e+09	1.52075e+09	1.87416e+09	6.36893e+08	3.09521e+09	2.13616e+09	4.07529e+09	1.82731e+09	1.63279e+09	2.08436e+09	1.88373e+09	2.32652e+09	2.05135e+09	2.15967e+09	3.57124e+09	2.11894e+09	2.85624e+09	2.24964e+09	1.92269e+09	High	1.883e-06	3.005e-05
[R].SLPEVPETIELEVR.[T]		0.00488734	0.00025181	1	1	33	P98160	P98160 [4222-4235]	0	1610.86	5.87416e+06	2.55937e+09			1.75562e+09		2.45863e+06	5.87416e+06	3799812608	2470741847	2043890241	1.8261e+09	2564877568	3023362830	2.55387e+09	1671760009	2.59166e+09	4549270016	2498112256	2334891169	2655825408	3738521600	High	1.883e-06	2.785e-06
[K].EDAIWNLLR.[Q]		0.00418751	0.00025181	1	1	3035	P02788	P02788 [283-291]	0	1129.6	1.61796e+09	1.96999e+09	3.1592e+09	1.39164e+09	1.46324e+09	1.78904e+09	1.39303e+08	2.8811e+09	1.93607e+09	4.46599e+09	1.95567e+09	1.72646e+09	1.88414e+09	1.71648e+09	2.55155e+09	1.98442e+09	2.25172e+09	3.00162e+09	1.92628e+09	2.98041e+09	2.61245e+09	1.85708e+09	High	1.883e-06	2.063e-06
[R].CLAENAGDVAFVK.[D]	1xCarbamidomethyl [C1]	0.00017799	0.00025181	1	1	2772	P02788	P02788 [553-565]	0	1393.68	1.27327e+09	2.25897e+09	2.03214e+09	7.81093e+08	1.23351e+09	1.31432e+09	5.24274e+08	1.73771e+09	2.18671e+09	2.76475e+09	2.13679e+09	1.84625e+09	2.22287e+09	2.33019e+09	3.54488e+09	1.87096e+09	2.29566e+09	2.57696e+09	2.54893e+09	2.20258e+09	3.36762e+09	1.81241e+09	High	1.883e-06	4.529e-09
[R].EFPEMNLESVTPMTLTTLEGGNLEAK.[V]		2.20511e-07	0.00025181	1	1	18530	P31025	P31025 [45-70]	0	2851.37	1.71808e+09	1.82045e+09	4.17338e+09	5.25889e+08	2.48028e+09	1.30974e+09	1.4826e+09	1.99096e+09	2.44176e+09	2.8959e+09	1.56694e+09	1.01894e+09	1.42715e+09	9.15645e+08	1.78837e+09	1.57495e+09	2.99275e+09	4.07522e+09	1.66461e+09	1.85311e+09	1.87068e+09	3.09696e+09	High	1.883e-06	1.055e-14
[R].ESTVFEDLSDEAERDEYELLCPDNTR.[K]	1xCarbamidomethyl [C21]	2.52849e-07	0.00025181	1	1	5918	P02788	P02788 [230-255]	1	3132.36	1.49848e+09	2.27252e+09	2.3043e+09	9.3711e+08	1.65882e+09	1.69503e+09	1.16349e+08	1.35365e+09	2.00111e+09	3.26363e+09	2.11808e+09	2.32212e+09	1.51267e+09	6.68059e+08	2.4494e+09	2.22398e+09	2.34747e+09	2.87207e+09	2.19522e+09	3.39807e+09	3.04872e+09	2.05105e+09	High	1.883e-06	1.38e-14
[R].SNLCALCIGDEQGENK.[C]	2xCarbamidomethyl [C4; C7]	1.39466e-06	0.00025181	1	1	1537	P02788	P02788 [520-535]	0	1807.79	1.31502e+09	1.99761e+09	2556155364	1.04354e+09	1.2663e+09	1365610010	3.63942e+08	2.21616e+09	1.97196e+09	3.76125e+09	1.84258e+09	1.62929e+09	1905853838	2023591910	2.99892e+09	1.87787e+09	2113479316	3008776568	1.89731e+09	2.82216e+09	2.57703e+09	1.71424e+09	High	1.883e-06	3.768e-13
[R].THYYAVAVVK.[K]		0.000376641	0.00025181	1	1	15432	P02788	P02788 [109-118]	0	1150.63	1.52786e+09	1.97536e+09	3.04984e+09	1.45882e+09	1.08677e+09	1.60017e+09	8.08852e+08	2.98892e+09	2.04142e+09	4.24818e+09	1.54347e+09	2.06037e+09	1.45059e+09	1.16846e+09	2.00025e+09	1.48017e+09	2.04167e+09	2.76759e+09	1.66906e+09	2.98478e+09	1.95079e+09	1.60254e+09	High	1.883e-06	1.951e-08
[K].GGSFQLNELQGLK.[S]		0.00211349	0.00025181	1	1	825	P02788	P02788 [120-132]	0	1390.73	1.61574e+09	1.82711e+09	2.57266e+09	1.63043e+09	1.33111e+09	1.60118e+09	1.71565e+08	2.31131e+09	1.7905e+09	3.37327e+09	1.78527e+09	1.82238e+09	1.83184e+09	1.81397e+09	2.19547e+09	1.71985e+09	1.9041e+09	2.5061e+09	1.78498e+09	2.56307e+09	1.95923e+09	1.59502e+09	High	1.883e-06	5.499e-07
[K].GQFPNLCR.[L]	1xCarbamidomethyl [C7]	0.0819858	0.0020788	1	1	833	P02788	P02788 [183-190]	0	991.478	1.20759e+09	1.65773e+09	2.07758e+09	1.21253e+09	1.03351e+09	1.20268e+09	4.72467e+08	2.2858e+09	1.68432e+09	2.78581e+09	1.61538e+09	1.33333e+09	1.61674e+09	1.59679e+09	2.19003e+09	1.51789e+09	1.75187e+09	2.59248e+09	1.63155e+09	2.18423e+09	2.04687e+09	1.43086e+09	High	2.553e-05	0.0007039
[R].GPPVSCIK.[R]	1xCarbamidomethyl [C6]	0.0459792	0.00025181	1	1	1510	P02788	P02788 [50-57]	0	857.455	9.91916e+08	1.73072e+09	2.26548e+09	9.9105e+08	9.36066e+08	9.92784e+08	8.68037e+08	1.92475e+09	1.96439e+09	2.87037e+09	1.53351e+09	1.38782e+09	1.61375e+09	1.64721e+09	2.21937e+09	1.69176e+09	1.77058e+09	2.06844e+09	1.52058e+09	2.21158e+09	1.94059e+09	1.14649e+09	High	1.883e-06	0.0002245
[R].SVQWCAVSQPEATK.[C]	1xCarbamidomethyl [C5]	7.16256e-05	0.00025181	1	1	1182	P02788	P02788 [24-37]	0	1590.76	1.49265e+09	1.56187e+09	2.1232e+09	1.85229e+09	8.68162e+08	1.20283e+09	2.087e+08	1.95412e+09	3.01552e+09	74021.7	1.10485e+09	2.42463e+09	1.38722e+09	1.26649e+09	1.5638e+09	2.98729e+09	1.55191e+09	1.74333e+09	1.55993e+09	3.44054e+09	1.74027e+09	7.343e+08	High	1.883e-06	7.752e-10
[K].CGLVPVLAENYK.[S]	1xCarbamidomethyl [C1]	0.000886984	0.00025181	1	1	815	P02788	P02788 [424-435]	0	1362.71	1.2333e+09	1.57852e+09	2.44136e+09	1.13918e+09	7.79685e+08	1.33519e+09	2.76784e+08	1.91587e+09	1.45518e+09	2.70694e+09	1.57574e+09	1.53362e+09	1.47256e+09	1.6486e+09	1.87485e+09	1.29736e+09	1.42437e+09	2.28531e+09	1.58132e+09	2.13277e+09	1.93462e+09	1.11365e+09	High	1.883e-06	1.026e-07
[R].QLENELQMEEYLK.[Q]	1xOxidation [M8]	0.238409	0.0191053	1	1	115	Q9Y4J8	Q9Y4J8 [717-729]	0	1682.79	8.51559e+08	1.57766e+09	2.90264e+09	4.31463e+08	7.97413e+08	9.09381e+08	1.06929e+06	1.7806e+09	1.57109e+09	3.30299e+09	1.58425e+09	1.1929e+09	1.49218e+09	9.92641e+08	2.23688e+09	9.93609e+08	1.83602e+09	2.36687e+09	1.10309e+09	2.64829e+09	2.21673e+09	1.02489e+09	High	0.0004674	0.00613
[K].CSTSPLLEACEFLR.[K]	2xCarbamidomethyl [C1; C10]	3.54945e-05	0.00025181	1	1	3028	P02788	P02788 [696-709]	0	1682.79	8.42803e+08	1.58651e+09	2.58851e+09	3.79448e+08	7.9176e+08	8.97137e+08	3.7582e+08	1.79316e+09	1.57744e+09	3.31822e+09	1.59562e+09	1.20218e+09	1.50372e+09	9.64911e+08	2.25417e+09	1.00228e+09	1.63879e+09	2.35685e+09	1.11379e+09	2.66795e+09	2.24197e+09	1.0311e+09	High	1.883e-06	1.991e-10
[K].GEADAMSLDGGYVYTAGK.[C]		1.41976e-07	0.00025181	1	1	16859	P02788	P02788 [406-423]	0	1804.81	9.54105e+08	1.67157e+09	1.15496e+09	7.14952e+08	7.8818e+08	1.3082e+09	3.8802e+08	1.77833e+09	1.39868e+09	2.42027e+09	1.67901e+09	1.90003e+09	1.64926e+09	1.59019e+09	1.77678e+09	1.23205e+09	1.77708e+09	1.46188e+09	1.66415e+09	2.83129e+09	2.12164e+09	1.12332e+09	High	1.883e-06	4.5e-15
[R].SCHLAMAPNHAVVSR.[M]	1xCarbamidomethyl [C2]	4.72266e-06	0.00025181	1	1	2916	P02788	P02788 [607-621]	0	1649.8	1.24415e+09	1.42874e+09	2.06531e+09	3.65257e+07	1.11765e+09	1.38496e+09	3.23277e+08	2.1505e+09	2.1821e+09	3.16943e+09	8.81302e+08	1.13851e+09	1.88794e+09	1.1922e+09	1.31885e+09	2.05555e+09	1.42171e+09	2.36625e+09	1.5031e+09	1.4358e+09	1.42156e+09	9.76049e+08	High	1.883e-06	4.024e-12
[R].DSPIQCIQAIAENR.[A]	1xCarbamidomethyl [C6]	5.85079e-05	0.00025181	1	1	2027	P02788	P02788 [59-72]	0	1614.79	9.59412e+08	1.31694e+09	2.06651e+09	7.74376e+08	8.27322e+08	1.11259e+09	506893264	2.0841e+09	1.30032e+09	2.62471e+09	1.24859e+09	1.14829e+09	1.33378e+09	1.21483e+09	2.10727e+09	1.2128e+09	1.69657e+09	1.78927e+09	1.2345e+09	1.71259e+09	1.81491e+09	1.08747e+09	High	1.883e-06	5.255e-10
[R].IDSGLYLGSGYFTAIQNLR.[K]		2.20508e-08	0.00025181	1	1	16151	P02788	P02788 [333-351]	0	2088.08	1.12745e+09	1.37532e+09	1.9117e+09	1.14124e+09	1.00677e+09	1.11384e+09	6.87776e+08	1.71374e+09	1.485e+09	2.7076e+09	1.29998e+09	1.00927e+09	1.19468e+09	7.63169e+08	1.47719e+09	1.45503e+09	1.24406e+09	2.09926e+09	1.23542e+09	1.80354e+09	1.70276e+09	1.22175e+09	High	1.883e-06	1.224e-16
[K].LADFALLCLDGK.[R]	1xCarbamidomethyl [C8]	0.000426756	0.00025181	1	1	6557	P02788	P02788 [587-598]	0	1335.7	1.17805e+09	1.51897e+09	1.76022e+09	5.41175e+08	1.29517e+09	1.07152e+09	2.31845e+08	1.74331e+09	1.4613e+09	1.81687e+09	1.48646e+09	1.32192e+09	1.55219e+09	7.53338e+08	1.80976e+09	1.23713e+09	1.72865e+09	1.66532e+09	1.24744e+09	1.86714e+09	2.09728e+09	1.31504e+09	High	1.883e-06	2.487e-08
[R].FYTIEILK.[V]		0.0190587	0.00025181	1	1	1118	P12273	P12273 [137-144]	0	1026.59	1.30858e+09	1.20583e+09	1.86768e+09	1.30821e+09	1.08806e+09	1.36683e+09	9.41967e+08	1.30894e+09	1.74902e+09	1.09645e+09	1.07648e+09	1.00337e+09	1.30646e+09	1.43577e+09	1.15001e+09	8.91959e+08	1.19522e+09	2.02936e+09	1.37974e+09	1.10037e+09	1.21654e+09	1.95054e+09	High	1.883e-06	3.952e-05
[K].FCLFQSETK.[N]	1xCarbamidomethyl [C2]	0.0295683	0.00025181	1	1	1315	P02788	P02788 [650-658]	0	1159.55	1.07911e+09	1.30259e+09	1.89056e+09	8.89705e+08	1.05458e+09	1.10422e+09	2.17581e+08	1.54132e+09	1.30499e+09	1.98536e+09	1.09915e+09	9.57327e+08	1.34305e+09	1.08688e+09	1.39729e+09	1.26276e+09	1.3354e+09	1.73165e+09	1.24109e+09	1.6249e+09	1.3002e+09	1.04855e+09	High	1.883e-06	9.401e-05
[K].YTACLCDDNPK.[T]	2xCarbamidomethyl [C4; C6]	0.000993099	0.00025181	1	1	1407	P12273	P12273 [86-96]	0	1356.56	7.62071e+08	1.4379e+09	1.31645e+09	7.6205e+08	7.62091e+08	5.9946e+08	8.44613e+08	7.37936e+08	1.50087e+09	1.52023e+09	1.13922e+09	1.04679e+09	8.04699e+08	1.71921e+09	1.74923e+09	7.68058e+08	8.42577e+08	2.40683e+09	8.14601e+08	1.54916e+09	1.65912e+09	1.37758e+09	High	1.883e-06	1.272e-07
[R].ATNYNAGDR.[S]		0.00864063	0.00025181	1	1	3759	P61626	P61626 [60-68]	0	981.438	7.43618e+08	1.28795e+09	8.4334e+08	9.0524e+08	7.45677e+08	6.46447e+08	5.19077e+08	7.41564e+08	7.65513e+08	2.62558e+09	1.2885e+09	1.11636e+09	9.5859e+08	1.97855e+09	1.68772e+09	1.48932e+09	9.20139e+08	1.70353e+09	1.28739e+09	1.66281e+09	1.25343e+09	5.11611e+08	High	1.883e-06	8.493e-06
[K].RDSPIQCIQAIAENR.[A]	1xCarbamidomethyl [C7]	1.04819e-05	0.00025181	1	1	1646	P02788	P02788 [58-72]	1	1770.89	8.44526e+08	1.10262e+09	1.94705e+09	8.30104e+08	6.8536e+08	8.59198e+08	3.36787e+08	1.52487e+09	1.14359e+09	2.64905e+09	9.71402e+08	8.66888e+08	9.62719e+08	9.64471e+08	1.42732e+09	8.59076e+08	1.06745e+09	2.08927e+09	8.72435e+08	1.34832e+09	1.16408e+09	1.13895e+09	High	1.883e-06	1.889e-11
[K].KGGSFQLNELQGLK.[S]		0.00027479	0.00025181	1	1	1318	P02788	P02788 [119-132]	1	1518.83	7.80265e+08	1.15974e+09	1.23044e+09	7.41445e+08	6.63739e+08	8.21117e+08	4.29691e+08	1.21087e+09	1.29861e+09	2.02153e+09	1.0507e+09	9.39548e+08	1.20908e+09	1.11315e+09	1.20829e+09	1.04678e+09	1.01032e+09	1.60898e+09	1.10975e+09	1.35747e+09	1.25709e+09	9.95241e+08	High	1.883e-06	1.056e-08
[K].DSAIGFSR.[V]		0.038644	0.00025181	1	1	1569	P02788	P02788 [321-328]	0	852.421	7.60699e+08	1.11553e+09	1.51645e+09	3.32002e+08	7.38971e+08	7.83065e+08	4.66133e+08	1.49236e+09	9.5631e+08	1.80077e+09	1.11677e+09	1.1143e+09	9.13129e+08	1.00557e+09	1.31166e+09	8.85412e+08	1.23876e+09	1.87704e+09	1.09752e+09	1.27107e+09	1.44494e+09	9.43476e+08	High	1.883e-06	0.0001593
[R].HPQEQPLW.[-]		0.074041	0.0020788	1	1	668	Q16378	Q16378 [127-134]	0	1034.51	3.7187e+08	1.37693e+09	1.9443e+09	62751768	5.45779e+08	1.5163e+08	253375722	6.6267e+08	6.29912e+08	1.85812e+09	1.55146e+09	4.96098e+08	2.28378e+09	1.83161e+08	7.23286e+08	1.45097e+09	1.30667e+09	9.01095e+08	2.47094e+09	2.32484e+09	1.72605e+09	7.25012e+08	High	2.074e-05	0.0005794
[R].HPPPPPFQNQQRPPR.[R]		0.002681	0.00025181	1	1	1671	Q16378	Q16378 [82-96]	0	1792.94	7.52488e+06	7.00582e+07	6.98795e+09	4.17113e+06	1.59806e+06	1.13216e+07	8.86098e+07	5001385	4.04302e+09	1.59534e+06	1.53223e+09	9.47602e+06	2.67494e+06	4.07776e+06	1.5253e+06	2.89192e+09	2.66584e+09	3.75641e+06	7.40246e+06	2.74238e+09	2.29914e+09	5.17954e+08	High	1.883e-06	8.701e-07
[R].SDTSLTWNSVK.[G]		0.0026651	0.00025181	1	1	828	P02788	P02788 [463-473]	0	1237.61	7.13543e+08	9.45482e+08	1.35308e+09	633999460	6.59501e+08	7.72014e+08	2.02037e+08	1.37082e+09	8.65446e+08	2.07691e+09	7.96632e+08	7.71191e+08	1.02713e+09	9.23113e+08	1.28358e+09	8.82118e+08	9.61678e+08	1.26045e+09	9.29559e+08	1.17383e+09	1.00958e+09	5.71466e+08	High	1.883e-06	8.661e-07
[K].CAFSSQEPYFSYSGAFK.[C]	1xCarbamidomethyl [C1]	1.06706e-06	0.00025181	1	1	5384	P02788	P02788 [200-216]	0	1975.85	7.43764e+08	9.63213e+08	1.23124e+09	6.17327e+08	6.91217e+08	8.00307e+08	2.58524e+08	1.27305e+09	9.64386e+08	1.24887e+09	9.62041e+08	8.41872e+08	8.46724e+08	9.52669e+08	1.10898e+09	8.54418e+08	9.86906e+08	1.22556e+09	8.78187e+08	1.32415e+09	1.01549e+09	9.14502e+08	High	1.883e-06	2.234e-13
[R].TVQIAAVVDVIR.[E]		2.69958e-05	0.00025181	1	1	16537	P12273	P12273 [107-118]	0	1283.77	7.58927e+08	8.37537e+08	1.23291e+09	5.88984e+08	7.90445e+08	8.60096e+08	5.89796e+08	7.28666e+08	1.13897e+09	1.04085e+09	7.77362e+08	8.19392e+08	7.57647e+08	9.47739e+08	6.77522e+08	5.48666e+08	8.18833e+08	1.85916e+09	8.15323e+08	1.19605e+09	8.56083e+08	1.15621e+09	High	1.883e-06	1.176e-10
[K].TYLISSIPLQGAFNYK.[Y]		8.92623e-07	0.00025181	1	1	2213	P12273	P12273 [70-85]	0	1814.97	7.94222e+08	9.49795e+08	1.44834e+09	4.91351e+08	9.23491e+08	5.03333e+08	6.83047e+08	9.77967e+08	6.79655e+08	1.13547e+09	3.92806e+08	6.66315e+08	9.83365e+08	4.39905e+08	9.50517e+08	7.81327e+08	1.00213e+09	1.55613e+09	9.49075e+08	9.69454e+08	5.70064e+08	1.1602e+09	High	1.883e-06	1.591e-13
[K].DVTVLQNTDGNNNEAWAK.[D]		2.98689e-06	0.00025181	1	1	1697	P02788	P02788 [566-583]	0	1988.93	5.85482e+08	9.99236e+08	1.02221e+09	1.79043e+08	5.46584e+08	6.27148e+08	1.89457e+08	8.98654e+08	7.86878e+08	1.31441e+09	1.34246e+09	7.07155e+08	1.59205e+09	6.50814e+08	1.11389e+09	2.58288e+06	8.96382e+08	1.12606e+09	1.79221e+09	1.82151e+06	1.92351e+09	7.0151e+08	High	1.883e-06	1.655e-12
[R].RSDTSLTWNSVK.[G]		0.00228335	0.00025181	1	1	1260	P02788	P02788 [462-473]	1	1393.71	7.38358e+08	8.1509e+08	1.21656e+09	7.96706e+08	4.19168e+08	6.84283e+08	4.14462e+08	1.09068e+09	8.80274e+08	1.43589e+09	6.5441e+08	5.87366e+08	8.80682e+08	7.73102e+08	8.59359e+08	7.3855e+08	6.69626e+08	1.34725e+09	7.03404e+08	1.00056e+09	8.64459e+08	7.31171e+08	High	1.883e-06	6.424e-07
[K].FSLLKPWA.[-]		0.091228	0.00227284	1	1	703	Q9GZZ8	Q9GZZ8 [131-138]	0	961.551	4.89834e+08	8.9397e+08	1.68376e+09	2.96173e+08	1.29007e+09	4.62771e+08	5.18479e+08	4.49457e+08	5.69592e+08	1.38241e+09	8.14383e+08	2.59647e+08	2.48745e+08	4.12925e+08	3.13957e+08	1.18426e+09	1.34434e+09	1.89199e+09	2.14628e+08	1.34885e+09	9.81336e+08	1.08415e+09	High	3.182e-05	0.0008743
[K].CFQWQR.[N]	1xCarbamidomethyl [C1]	0.112636	0.00437299	1	1	1323	P02788	P02788 [38-43]	0	924.414	5.29257e+08	7.95842e+08	1.11367e+09	5.26804e+08	4.54294e+08	5.31721e+08	2.07645e+08	1.04714e+09	7.30115e+08	1.57001e+09	7.72354e+08	6.46927e+08	7.10296e+08	7.4387e+08	1.10655e+09	6.22334e+08	9.0122e+08	1.21493e+09	8.20044e+08	1.19803e+09	1.11499e+09	7.56047e+08	High	7.154e-05	0.001334
[R].FPSVSLQEASSFFQR.[D]		5.81603e-06	0.00025181	1	1	3491	Q16378	Q16378 [107-121]	0	1729.85	255691	2.68795e+06	156687	311945	303282	215569	137020	383784	3.26434e+09	1.27482e+06	2.74075e+09	1.3207e+06	588672	2.50994e+06	259371	3.17119e+09	2.38326e+06	2.87859e+06	4.01676e+06	4.45706e+09	3.47748e+09	1.74828e+06	High	1.883e-06	5.992e-12
[K].SVRPNDEVTAVLAVQTELK.[E]		1.44535e-06	0.00025181	1	1	19105	P12273	P12273 [45-63]	0	2069.12	5.52583e+08	6.91797e+08	8.954e+08	4.72897e+08	5.83928e+08	5.67079e+08	4.99535e+08	5.38457e+08	8.28121e+08	8.00453e+08	6.13284e+08	6.91926e+08	6.03235e+08	6.91669e+08	7.23535e+08	4.68728e+08	5.84424e+08	1.23068e+09	6.19394e+08	9.81381e+08	6.85212e+08	8.8183e+08	High	1.883e-06	4.043e-13
[R].QDPPSVVVTSHQAPGEK.[K]		7.20527e-06	0.00025181	1	1	1036	P25311	P25311 [204-220]	0	1775.89	5.74737e+08	6.73047e+08	1.1285e+09	6.11788e+08	2.95542e+08	5.62082e+08	2.74711e+08	5.87677e+08	6.84684e+08	1.47157e+09	6.01733e+08	3.72591e+08	5.02658e+08	7.71521e+08	6.27728e+08	6.45968e+08	6.61608e+08	8.49052e+08	4.90325e+08	8.811e+08	7.72406e+08	7.61552e+08	High	1.883e-06	9.132e-12
[K].AYLEEECPATLR.[K]	1xCarbamidomethyl [C7]	0.000507104	0.00025181	1	1	782	P25311	P25311 [180-191]	0	1451.68	5.56959e+08	7.08315e+08	8.03758e+08	6.17681e+08	2.93285e+08	6.0095e+08	1.77528e+08	5.16188e+08	8.18387e+08	1.13553e+09	6.47966e+08	4.36123e+08	6.06813e+08	9.27552e+08	6.79413e+08	5.65078e+08	7.05851e+08	8.34102e+08	5.58039e+08	9.67844e+08	8.12067e+08	7.10788e+08	High	1.883e-06	3.451e-08
[K].WEAEPVYVQR.[A]		0.00139385	0.00025181	1	1	704	P25311	P25311 [168-177]	0	1276.63	6.0845e+08	7.06114e+08	8.95022e+08	7.16825e+08	3.405e+08	6.32977e+08	2.04329e+08	5.84873e+08	6.86147e+08	1.27527e+09	5.56886e+08	3.84262e+08	5.32347e+08	799279365	5.75762e+08	6.62403e+08	7.26662e+08	7.69118e+08	5.11481e+08	9.04017e+08	7.79169e+08	7.41571e+08	High	1.883e-06	2.468e-07
[K].EFQLFSSPHGK.[D]		0.00560302	0.00025181	1	1	88	P02787	P02787 [300-310]	0	1276.63	6.0652e+08	7.02907e+08	8.95914e+08	713479153	339488660	6.34043e+08	1.12407e+08	5.80192e+08	6.84245e+08	1272888816	555512775	3.82283e+08	5.30039e+08	7.96708e+08	5.73929e+08	6.58219e+08	722078071	7.71558e+08	5.09183e+08	901856315	7.7743e+08	735470584	High	1.883e-06	3.641e-06
[K].EIPAWVPFDPAAQITK.[Q]		6.91134e-06	0.00025181	1	1	424	P25311	P25311 [150-165]	0	1782.94	6.82334e+08	6.44517e+08	1.08134e+09	757308910	373221036	7.68918e+08	319030502	6.14782e+08	6.33162e+08	1.23908e+09	566194744	354011378	4.83169e+08	484822258	4.74718e+08	656075754	7.00278e+08	7.48039e+08	4.50011e+08	8.06934e+08	7.2283e+08	8.23636e+08	High	1.883e-06	8.351e-12
[R].ALHFAISEYNK.[A]		0.000913757	0.00025181	2	2	2895	P01036; P01037	P01036 [47-57]; P01037 [47-57]	0	1292.66	4.23413e+08	6.57169e+08	1.00835e+09	2.0287e+08	4.89049e+08	5.29502e+08	3.66585e+08	3.47749e+08	1.12823e+09	6.08774e+08	7.97973e+08	3.43835e+08	4.26419e+08	7.09412e+08	4.0382e+08	5.34318e+08	4.1792e+08	1.2092e+09	4.74195e+08	8.73148e+08	9.0151e+08	1.0179e+09	High	1.883e-06	1.086e-07
[K].SQPNLDTCAFHEQPELQK.[K]	1xCarbamidomethyl [C8]	6.74879e-06	0.00025181	3	3	1260	P01036; P09228; P01037	P01036 [97-114]; P09228 [97-114]; P01037 [97-114]	0	2141.99	4.65169e+08	5.77632e+08	1.16643e+09	2.83935e+08	5.22924e+08	5.38913e+08	4.13793e+08	3.52966e+08	1.19357e+09	5.78451e+08	5.76813e+08	2.8575e+08	4.48389e+08	6.48609e+08	4.37841e+08	509183356	456883500	1.0919e+09	4.46941e+08	6.15909e+08	763870144	1.29036e+09	High	1.883e-06	8.002e-12
[R].VPSHAVVAR.[S]		0.0111454	0.00025181	1	1	1286	P02788	P02788 [269-277]	0	935.542	4.42311e+08	5.45855e+08	1.01755e+09	4.03405e+08	3.1694e+08	4.8497e+08	1.07657e+08	7.21078e+08	5.4981e+08	1.30606e+09	3.35096e+08	2.62429e+08	5.39236e+08	4.49094e+08	6.19615e+08	6.14893e+08	6.59585e+08	9.49557e+08	5.02811e+08	5.41929e+08	6.50994e+08	4.3818e+08	High	1.883e-06	1.392e-05
[R].QELNPLK.[S]		0.178219	0.00996026	1	1	284	Q9GZZ8	Q9GZZ8 [79-85]	0	841.478	3.26293e+08	6.9638e+08	767332928	243831840	7.33892e+08	356365088	2.42436e+08	298758112	324818912	924777728	674691136	2.01735e+08	1.90603e+08	4.24685e+08	201181360	760064768	7.69427e+08	1.33428e+09	1.45208e+08	1.24016e+09	790665792	718766784	High	0.0002269	0.003379
[K].TINSDISIPEYK.[E]		0.000796931	0.00025181	1	1	653	O75556	O75556 [32-43]	0	1379.71	2.57553e+08	6.42468e+08	1.21048e+09	264129990	4.08987e+08	2.00043e+08	251139820	1.35328e+08	1.69368e+08	4.66416e+08	7.5355e+08	2.73224e+08	4.75474e+08	2.16892e+08	118831872	6.25006e+08	862502747	1.00858e+09	6.60418e+08	8.45032e+08	1.10409e+09	1.20389e+09	High	1.883e-06	8.302e-08
[K].FKAPLEAVAAK.[M]		0.0018877	0.00025181	1	1	686	O95968	O95968 [49-59]	1	1144.67	3.21213e+08	5.71251e+08	1.17921e+09	220036744	4.68913e+08	1.70657e+08	6.60834e+08	1.905e+08	193847620	5.90323e+08	6.02241e+08	1.29782e+08	4.73316e+08	146682100	143794180	5.65424e+08	7.12092e+08	6.91288e+08	5.16233e+08	5.77137e+08	9.0441e+08	1.2056e+09	High	1.883e-06	4.419e-07
[R].WLQGSQELPR.[E]		0.000830811	0.00025181	2	3	578	P0DOX2; P01876	P0DOX2 [366-375]; P01876 [264-273]	0	1213.63	4.34865e+08	4.49913e+08	5.74529e+08	1.96946e+09	2.14443e+08	5.38615e+08	104522049	3.511e+08	4.66102e+08	8.50461e+08	200694752	2.04407e+08	225065920	6.86175e+08	3.11088e+08	4.80626e+08	7.18934e+08	6.84051e+08	2.31609e+08	7.02931e+08	3.0194e+08	434286944	High	1.883e-06	8.98e-08
[R].ADAVTLDGGFIYEAGLAPYK.[L]		1.49786e-07	0.00025181	1	1	26221	P02788	P02788 [73-92]	0	2071.04	3.39467e+08	4.63035e+08	7.83964e+08	2.44084e+08	2.85064e+08	3.8933e+08	2.9599e+08	5.227e+08	4.16422e+08	1.03889e+09	4.48179e+08	4.44078e+08	4.78384e+08	3.75102e+08	5.51234e+08	3.64126e+08	5.06395e+08	6.78139e+08	4.1456e+08	7.20609e+08	5.65719e+08	3.12832e+08	High	1.883e-06	4.985e-15
[K].ELLQEFIDSDAAAEAMGK.[F]		5.31931e-08	0.00025181	1	1	1831	O75556	O75556 [44-61]	0	1937.92	2.98606e+08	4.68576e+08	8.82482e+08	1.39127e+08	4.60258e+08	1.93729e+08	5.801e+08	1.00069e+08	1.30005e+08	4.37567e+08	6.89492e+08	3.21833e+08	3.71861e+08	9.87782e+07	1.44858e+08	5.01782e+08	6.09783e+08	8.23978e+08	4.2215e+08	6.52706e+08	9.06454e+08	1.31955e+09	High	1.883e-06	6.696e-16
[K].HVEDVPAFQALGSLNDLQFFR.[Y]		8.31113e-07	0.00025181	1	1	2275	P25311	P25311 [40-60]	0	2403.21	4.52549e+08	4.76452e+08	8.71753e+08	4.06873e+08	3.04746e+08	5.03352e+08	2.66587e+07	5.06688e+08	4.17398e+08	1.00571e+09	3.91915e+08	2.62596e+08	2.62974e+08	2.45795e+08	3.46593e+08	5.58899e+08	5.43862e+08	6.28316e+08	3.92695e+08	6.97317e+08	6.37311e+08	5.76835e+08	High	1.883e-06	1.379e-13
[K].AMTVDREFPEMNLESVTPMTLTTLEGGNLEAK.[V]	1xOxidation [M]	1.88906e-07	0.00025181	1	1	7518	P31025	P31025 [39-70]	1	3540.69	3.16633e+08	3.24558e+08	3.48744e+08	2.49673e+09	3.28087e+08	2.55364e+08	2.46662e+08	3.05579e+08	4.34992e+08	4.54876e+08	2.19533e+08	1.66034e+08	1.88033e+08	1.10987e+08	2.55033e+08	1.84321e+08	8.12062e+08	6.29158e+08	3.15742e+08	3.33619e+08	3.42832e+08	6.40908e+08	High	1.883e-06	7.84e-15
[K].VTMLISGR.[C]	1xOxidation [M3]	0.032839	0.00025181	1	1	3416	P31025	P31025 [71-78]	0	892.492	3.66867e+08	3.61214e+08	6.9037e+08	4.08746e+08	4.27954e+08	2.32184e+08	3.00898e+08	3.29278e+08	5.1045e+08	8.25544e+08	3.80707e+08	2.8732e+08	2.68425e+08	2.17985e+08	3.19285e+08	2.88753e+08	9.11999e+08	7.77773e+08	3.30885e+08	3.42719e+08	4.04376e+08	6.33436e+08	High	1.883e-06	0.0001154
[K].QVLLHQQAK.[F]		0.0168446	0.00025181	1	1	832	P02788	P02788 [630-638]	0	1064.62	3.58294e+08	3.73031e+08	9.71791e+08	3.39864e+08	1.71817e+08	3.77724e+08	1.03536e+08	6.03671e+08	4.28401e+08	1.11549e+09	2.72597e+08	1.90124e+08	3.60095e+08	2.46114e+08	3.12765e+08	386432208	4.23187e+08	8.90442e+08	3.58396e+08	4.44454e+08	5.00239e+08	2.58953e+08	High	1.883e-06	3.11e-05
[QR].FGQGSGPIVLDDVR.[C]		7.37883e-05	0.00025181	1	1	552	Q9UGM3	Q9UGM3 [289-302]; [418-431]; [549-562]; [657-670]; [788-801]; [917-930]; [1048-1061]; [1177-1190]; [1306-1319]; [1435-1448]; [1564-1577]; [1695-1708]	0	1459.75	4.59987e+08	3.9607e+08	6.23599e+08	4.56379e+08	9.99191e+07	4.63623e+08	3.21729e+07	1.12702e+09	243261360	5.17095e+08	4.0399e+08	6.27993e+08	1.93797e+08	4.94648e+08	832227729	3.8307e+08	3.88305e+08	2.42684e+08	2.17511e+08	4.28768e+08	576865435	1.87919e+08	High	1.883e-06	8.263e-10
[K].SILLTEQALAK.[A]		0.00228335	0.00025181	1	1	1281	Q9GZZ8	Q9GZZ8 [91-101]	0	1186.7	2.68699e+08	5.09446e+08	7.95198e+08	2.74981e+08	5.59411e+08	2.62562e+08	9.07921e+07	1.63598e+08	1.96812e+08	4.80551e+08	5.40078e+08	1.7279e+08	2.20326e+08	2.5968e+08	1.47454e+08	5.74327e+08	6.95054e+08	8.98906e+08	2.03903e+08	8.02223e+08	6.86722e+08	5.65585e+08	High	1.883e-06	6.397e-07
[R].GISLANWMCLAK.[W]	1xCarbamidomethyl [C9]; 1xOxidation [M8]	0.00441765	0.00025181	1	1	1049	P61626	P61626 [40-51]	0	1379.68	3.76754e+08	3.77728e+08	360421927	894480346	2.69789e+08	393826548	1.54719e+08	440380942	3.65156e+08	625390317	3.25151e+08	3.74051e+08	3.64611e+08	3.81442e+08	403569813	3.57966e+08	5.73468e+08	4.45397e+08	3.55935e+08	452742611	4.47162e+08	2.85294e+08	High	1.883e-06	2.31e-06
[R].IIPGGIYDADLNDEWVQR.[A]		2.83115e-06	0.00025181	1	1	976	P01036	P01036 [29-46]	0	2074.02	3.12639e+08	3.95246e+08	6.52522e+08	210462636	2.94601e+08	380602580	331780908	239517880	2.83538e+08	382525608	5.1837e+08	215865614	3.06618e+08	408388560	283578304	4.33919e+08	329638828	579688776	3.30353e+08	5.92257e+08	6.72198e+08	642876136	High	1.883e-06	1.493e-12
[K].LLEDMVEK.[T]		0.0384204	0.00025181	1	1	594	O75556	O75556 [24-31]	0	976.502	1.65922e+08	3.8949e+08	5.30909e+08	89451272	3.07766e+08	8.66459e+07	3.20011e+08	71163528	100546984	3.95496e+08	6.94714e+08	2.90474e+08	2.80181e+08	246313824	126170720	403397408	3.83575e+08	7.70858e+08	3.72872e+08	7.61246e+08	8.62984e+08	7.02791e+08	High	1.883e-06	0.0001571
[R].YSLTYIYTGLSK.[H]		0.000609787	0.00025181	1	1	2286	P25311	P25311 [28-39]	0	1408.74	3.48656e+08	3.91385e+08	5.9457e+08	3.43946e+08	2.27608e+08	3.89652e+08	2.28948e+08	3.5343e+08	4.42319e+08	6.1713e+08	3.07335e+08	1.92538e+08	3.14104e+08	4.86178e+08	3.14261e+08	4.40323e+08	3.94533e+08	4.1842e+08	2.90877e+08	4.58122e+08	3.86102e+08	3.88262e+08	High	1.883e-06	4.968e-08
[K].SQPMGLWR.[Q]		0.0501409	0.000500524	1	1	295	P25311	P25311 [68-75]	0	974.488	3.30792e+08	3.93738e+08	4.65818e+08	2.94207e+08	225827728	371926441	77727710	372833376	372549120	683465344	2.86242e+08	227074560	3.07694e+08	5.01328e+08	4.17177e+08	505118208	3.41395e+08	3.84228e+08	2.96716e+08	4.87597e+08	4.24821e+08	4.03484e+08	High	3.712e-06	0.000267
[R].LGMDGYR.[G]	1xOxidation [M3]	0.111405	0.00397186	1	1	2423	P61626	P61626 [33-39]	0	827.372	2.49951e+08	3.83428e+08	2.41575e+08	6.00412e+08	2.12113e+08	2.58617e+08	1.24309e+08	3.04185e+08	2.59623e+08	7.84177e+08	2.74588e+08	4.45347e+08	3.56337e+08	3.58368e+08	3.77632e+08	3.24305e+08	6.1928e+08	4.18695e+08	4.26683e+08	4.09953e+08	3.89312e+08	1.81062e+08	High	7e-05	0.00131
[K].QCFLNQSHR.[T]	1xCarbamidomethyl [C2]	0.00245223	0.00025181	1	1	1167	O75556	O75556 [64-72]	0	1189.55	1.4697e+08	4.05759e+08	9.13955e+08	1.35122e+08	2.51939e+08	1.18096e+08	1.59858e+08	9.88699e+07	1.25776e+08	3.49983e+08	4.1058e+08	1.39895e+08	4.01125e+08	1.76204e+08	1.027e+08	4.13443e+08	4.15431e+08	6.65336e+08	4.01889e+08	4.09667e+08	7.13521e+08	7.26593e+08	High	1.883e-06	7.359e-07
[R].RPLQVLR.[A]		0.0449276	0.00025181	1	1	284	P01036	P01036 [66-72]	0	881.568	2.05136e+08	3.47386e+08	9.78673e+08	2.12145e+08	198358624	284839776	1.58883e+08	163010320	2.15709e+08	442014656	3.60238e+08	1.66471e+08	285816448	3.49172e+08	168487152	4.03655e+08	261139226	5.09945e+08	298165305	6.16706e+08	6.00187e+08	3.45608e+08	High	1.883e-06	0.0002141
[K].CLAYDFYPGK.[I]	1xCarbamidomethyl [C1]	0.00702112	0.00025181	1	1	500	P25311	P25311 [225-234]	0	1233.56	2.63809e+08	3.27913e+08	4.64615e+08	2.82729e+08	1.33854e+08	2.77447e+08	4.33643e+07	2.50841e+08	3.2279e+08	5.80466e+08	304029178	2.68911e+08	2.81891e+08	4.08951e+08	229080323	2.14904e+08	3.33118e+08	3.71989e+08	2.60275e+08	4.49484e+08	4.32042e+08	376005016	High	1.883e-06	5.634e-06
[R].AWAYYSAVNPEK.[D]		0.0032622	0.00025181	1	1	11	P12259	P12259 [1727-1738]	0	1398.67	228437152	2.83144e+08	254166560	233704896		228437152	1.14722e+07	1.70264e+08	104460080	274995872	6.11284e+08	234376688	1.75895e+08	291533024	213640624	530040299	669147328	309995968	1.73267e+08	651236140	752176000	2.09425e+08	High	1.883e-06	1.279e-06
[R].AGEVQEPELR.[G]		0.00436544	0.00025181	1	1	1143	P25311	P25311 [242-251]	0	1127.57	2.46744e+08	3.05626e+08	3.40093e+08	3.28815e+08	1.41075e+08	2.99677e+08	2.03161e+08	173418636	3.08382e+08	5.46606e+08	2.57034e+08	2.95499e+08	2.33742e+08	573958713	3.16721e+08	3.02894e+08	3.28394e+08	2.57974e+08	1.61274e+08	5.29607e+08	2.87135e+08	3.53588e+08	High	1.883e-06	2.249e-06
[K].VFDEFKPLVEEPQNLIK.[Q]		1.26051e-05	0.00025181	1	1	472	P02768	P02768 [397-413]	0	2045.1	2.37979e+08	2.48464e+08	252349560	1.19369e+09	8.42577e+07	2.24427e+08	177076360	4.81093e+08	2.34052e+08	96245590	2.64092e+08	1.09342e+08	1.14531e+07	1.29629e+08	4.63605e+08	5.15707e+08	2.63764e+08	1.77661e+08	1.25968e+07	6.35886e+08	3.47717e+08	4.75226e+08	High	1.883e-06	2.69e-11
[K].AREDIFMETLK.[D]		0.00124492	0.00025181	1	1	627	P25311	P25311 [92-102]	1	1352.69	3.29989e+08	2.87966e+08	5.46264e+08	415317104	215638032	3.38125e+08	2.59858e+07	3.22049e+08	3.03904e+08	5.15817e+08	161468076	1.08828e+08	2.52877e+08	2.72864e+08	1.99876e+08	3.60143e+08	3.57097e+08	3.47048e+08	227973472	3.12869e+08	255447440	3.7311e+08	High	1.883e-06	1.967e-07
[K].YLTWASR.[Q]		0.0656893	0.001938	2	3	325	P0DOX2; P01876	P0DOX2 [378-384]; P01876 [276-282]	0	896.462	2.24959e+08	2.7475e+08	2.63101e+08	1.1266e+09	1.28207e+08	3.24588e+08	4.76054e+07	1.92346e+08	2.97054e+08	5.61139e+08	1.22786e+08	1.42143e+08	1.25939e+08	4.45439e+08	1.65053e+08	2.77633e+08	4.174e+08	2.87952e+08	1.52399e+08	3.96182e+08	2.05212e+08	2.71896e+08	High	1.604e-05	0.0004576
[K].KVPQVSTPTLVEVSR.[N]		1.32985e-05	0.00025181	1	1	555	P02768	P02768 [438-452]	1	1639.94	2.19685e+08	2.36525e+08	2.45493e+08	1.14203e+09	65328789	1.78931e+08	1.96589e+08	4.07145e+08	2.09968e+08	9.51292e+07	227444860	94980460	13427028	245967264	372103443	421747928	259170532	159184464	11993553	561617440	306999704	372024936	High	1.883e-06	2.98e-11
[K].TPLTATLSK.[S]		0.016356	0.00025181	1	1	305	P01876	P01876 [213-221]	0	931.546	2.18548e+08	2.6667e+08	241573728	1.10705e+09	126110544	235361120	89113091	202935968	314758848	337482848	121158952	148912784	125923496	2.69809e+08	191123744	297458432	3.93056e+08	272971616	156749984	454775808	189703488	263566976	High	1.883e-06	2.941e-05
[R].QYVQGCGV.[-]	1xCarbamidomethyl [C6]	0.10142	0.00337339	1	1	760	P61626	P61626 [141-148]	0	910.409	2.24078e+08	2.66634e+08	2.2031e+08	1.97662e+08	2.61425e+08	2.59652e+08	205059456	2.2791e+08	2.37254e+08	3.49083e+08	2.4306e+08	3.04939e+08	2.25339e+08	2.65196e+08	3.2837e+08	2.68081e+08	2.44379e+08	2.88522e+08	2.46218e+08	3.0313e+08	2.92018e+08	2.2951e+08	High	5.45e-05	0.001081
[K].DYIEFNK.[E]		0.0975499	0.00249083	1	1	529	P25311	P25311 [143-149]	0	928.441	1.98676e+08	2.54873e+08	2.81255e+08	2.28662e+08	1.50821e+08	2.29777e+08	144980270	1.72623e+08	2.39308e+08	5.05989e+08	2.83174e+08	1.88612e+08	2.22692e+08	3.80075e+08	265380608	2.5067e+08	2.37876e+08	2.59147e+08	2.35365e+08	3.40918e+08	2.74725e+08	2.25018e+08	High	4.325e-05	0.001003
[K].VYACEVTHQGLSSPVTK.[S]	1xCarbamidomethyl [C4]	5.64555e-06	0.00025181	2	2	1517	P01834; P0DOX7	P01834 [84-100]; P0DOX7 [191-207]	0	1875.93	2.53886e+08	1.88318e+08	3.44477e+08	7.80501e+08	1.63924e+08	3.4885e+08	4.54409e+07	1.87119e+08	1.13804e+08	3.41118e+08	7.23306e+07	6.66193e+07	1.30896e+08	3.9466e+08	1.50757e+08	2.83015e+08	4.39373e+08	3.8245e+08	1.36908e+08	4.01372e+08	9.61856e+07	2.35237e+08	High	1.883e-06	5.644e-12
[K].AGLQVYNK.[C]		0.0882103	0.00227284	1	1	26	P13987	P13987 [56-63]	0	892.489	2.27489e+08	2.02801e+08	303119360	298273088	306145232	121480144	113741456	173502272	334543760	4.50389e+08	244468072	1.9383e+08	120775364	108898096	206333248	199328512	6.50565e+08	4.11552e+08	1.689e+08	161341648	180461168	311641922	High	3.038e-05	0.0008167
[R].SCHLAMAPNHAVVSR.[M]	1xCarbamidomethyl [C2]; 1xOxidation [M6]	2.23156e-05	0.00025181	1	1	2675	P02788	P02788 [607-621]	0	1665.79	1.69825e+08	2.00919e+08	1.87131e+08	1.32261e+09	9.50189e+07	1.5412e+08	5.93463e+07	2.01116e+08	1.91062e+08	1.98009e+08	2.03871e+08	2.51949e+08	1.61223e+08	2.33673e+08	2.84396e+08	1.25602e+08	2.36229e+08	1.92355e+08	1.46814e+08	2.86553e+08	2.4223e+08	1.15878e+08	High	1.883e-06	8.092e-11
[K].APLEAVAAK.[M]		0.0114798	0.00025181	1	1	501	O95968	O95968 [51-59]	0	869.509	1.50221e+08	2.50998e+08	2.33375e+08	9.66953e+07	2.39836e+08	7.56335e+07	4.00015e+08	6.19722e+07	1.05265e+08	1.58022e+08	424965110	1.24249e+08	2.57525e+08	8.77719e+07	6.54019e+07	2.84676e+08	292025587	1.89493e+08	2.44637e+08	3.05134e+08	4.50326e+08	6.50354e+08	High	1.883e-06	1.471e-05
[K].YFSTTEDYDHEITGLR.[V]		3.28521e-06	0.00025181	1	1	384	Q96DA0	Q96DA0 [63-78]	0	1946.88	2.11015e+08	2.06984e+08	174162288	255665772	89427869	2.66158e+08	60987781	7.73917e+08	133725035	197122792	77470618	145293190	2.13481e+08	356429843	4.01463e+08	225167300	162891201	2.48633e+08	241091384	311708400	93626282	200685112	High	1.883e-06	1.992e-12
[RK].SYSCQVTHEGSTVEK.[T]	1xCarbamidomethyl [C4]	1.86676e-05	0.00025181	2	6	895	P0DOY2; P0DOX8	P0DOY2 [84-98]; P0DOX8 [194-208]	0	1711.76	1.6425e+08	2.16003e+08	2.3041e+08	7.99047e+08	112649240	2.15045e+08	5.44692e+07	1.25453e+08	2.46274e+08	3.70725e+08	1.27697e+08	1.20923e+08	8.32167e+07	3.20266e+08	1.54284e+08	267002840	3.33487e+08	2.30825e+08	62473675	4.09227e+08	190647284	2.02133e+08	High	1.883e-06	5.765e-11
[K].YLGPQYVAGITNLKK.[C]		5.81608e-05	0.00025181	1	1	372	P02788	P02788 [681-695]	1	1664.94	7.96012e+07	2.92945e+08	171742841	3.88468e+07	7.83869e+07	8.08342e+07	93241116	77089445	207178494	6.35693e+08	3.07985e+08	2.78639e+08	190630011	366606568	445227488	1.81526e+08	63043074	435814681	105393651	427000172	355265298	118373461	High	1.883e-06	5.209e-10
[R].EFPEMNLESVTPMTLTTLEGGNLEAK.[V]	1xOxidation [M]	2.02889e-06	0.00025181	1	1	3564	P31025	P31025 [45-70]	0	2867.37	1.80213e+08	1.26669e+08	2.1489e+08	1.71347e+09	1.42392e+08	1.871e+08	1.7358e+08	1.69648e+08	2.0529e+08	1.49182e+08	8.59045e+07	5.61524e+07	1.25859e+08	1.19783e+08	9.43936e+07	1.08825e+08	2.66237e+08	2.52627e+08	1.70904e+08	1.27483e+08	8.78834e+07	1.97019e+08	High	1.883e-06	7.789e-13
[R].MSLVNSR.[C]		0.0922549	0.00227284	2	2	634	P01036; P09228	P01036 [131-137]; P09228 [131-137]	0	806.419	1.38471e+08	2.11126e+08	307465152	5.30016e+07	1.25098e+08	1.53273e+08	1.60411e+08	1.05041e+08	1.27704e+08	2.18196e+08	3.43162e+08	1.47812e+08	1.66607e+08	3.22083e+08	1.6633e+08	2.04285e+08	1.27809e+08	3.35537e+08	1.71591e+08	4.12501e+08	4.33225e+08	3.17746e+08	High	3.182e-05	0.0008931
[K].LVNEVTEFAK.[T]		0.0103817	0.00025181	1	1	375	P02768	P02768 [66-75]	0	1149.62	1.7218e+08	2.0141e+08	174285568	4.09889e+08	60122244	1.701e+08	91588906	3.71708e+08	1.9871e+08	69698176	2.04147e+08	93303712	10582734	1.90326e+08	342663072	4.24756e+08	225652464	128353166	1.25553e+07	4.84526e+08	320258912	2.94061e+08	High	1.883e-06	1.206e-05
[K].SGNTFRPEVHLLPPPSEELALNELVTLTCLAR.[G]	1xCarbamidomethyl [C29]	2.14047e-07	0.00025181	2	3	1931	P0DOX2; P01876	P0DOX2 [324-355]; P01876 [222-253]	0	3573.87	1.69195e+08	1.57188e+08	2.03035e+08	6.73957e+08	1.40996e+08	2.51212e+08	4.26033e+07	1.37026e+08	1.50662e+08	3.19727e+08	8.69742e+07	9.25334e+07	5.21943e+07	2.81334e+08	7.73638e+07	1.19372e+08	3.68637e+08	2.80628e+08	9.36266e+07	3.35924e+08	1.63996e+08	2.19365e+08	High	1.883e-06	1.003e-14
[R].IIPGGIYNADLNDEWVQR.[A]		4.98245e-06	0.00025181	1	1	470	P01037	P01037 [29-46]	0	2073.04	1.96109e+08	8.1431e+07	3.25166e+08	39108615	2.32382e+08	1.65498e+08	2.54508e+08	73532826	969457328	1.31811e+08	39777029	1.20559e+08	8.06839e+07	169006428	59583660	2.93135e+07	6.48278e+07	4.57282e+08	8.2185e+07	3.38322e+07	5.62166e+07	691571120	High	1.883e-06	4.454e-12
[K].YICENQDSISSK.[L]	1xCarbamidomethyl [C3]	0.000300438	0.00025181	1	1	551	P02768	P02768 [287-298]	0	1443.64	1.47724e+08	1.65433e+08	148276064	6.85554e+08	47838176	106148128	1.47174e+08	2.52952e+08	1.4857e+08	8.40851e+07	203010454	7.24524e+07	7.29159e+06	1.72123e+08	295131168	3.07133e+08	159002144	1.26809e+08	7.0483e+06	5.0305e+08	2.29742e+08	2.6122e+08	High	1.883e-06	1.261e-08
[R].LCAGTGENK.[C]	1xCarbamidomethyl [C2]	0.0108206	0.00025181	1	1	1171	P02788	P02788 [191-199]	0	949.441	8.72798e+07	2.34883e+08	1.58065e+08	6.37119e+07	1.10057e+08	1.01758e+08	7.48614e+07	1.33805e+07	1.77186e+08	2.70035e+08	2.80523e+08	1.57074e+08	1.65848e+08	2.51241e+08	4.16373e+08	2.57478e+08	1.80773e+08	3.24635e+08	1.57591e+08	4.02381e+08	2.1959e+08	1.29721e+08	High	1.883e-06	1.312e-05
[K].KGDTFSCMVGHEALPLAFTQK.[T]	1xCarbamidomethyl [C7]	7.64688e-07	0.00025181	1	1	357	P01876	P01876 [307-327]	1	2337.14	1.46557e+08	1.73184e+08	195909834	668509608	7.62319e+07	248459808	87260632	109636823	209900407	322994720	1.12909e+08	9.94524e+07	87553739	2.50532e+08	110006043	1.93424e+08	2.52916e+08	233355492	8.01158e+07	3.02599e+08	1.07622e+08	1.55062e+08	High	1.883e-06	1.174e-13
[K].LCTVATLR.[E]	1xCarbamidomethyl [C2]	0.121598	0.00455	1	1	349	P02768	P02768 [98-105]	0	933.519	1.3602e+08	1.79336e+08	150885600	552212130	5.53701e+07	1.2262e+08	6.9873e+07	328285440	1.82278e+08	44287580	1.86838e+08	7.93545e+07	7.45803e+06	1.54474e+08	343781041	3.01216e+08	1.76442e+08	1.07811e+08	8.16695e+06	387813095	2.56846e+08	288386496	High	9.937e-05	0.001564
[R].QEPSQGTTTFAVTSILR.[V]		2.05318e-06	0.00025181	1	1	2792	P01876	P01876 [283-299]	0	1835.95	1.50559e+08	1.5734e+08	1.94825e+08	5.71364e+08	8.17459e+07	2.03136e+08	4.46457e+07	1.16351e+08	1.50829e+08	2.8316e+08	9.0749e+07	1.01268e+08	9.61116e+07	3.04229e+08	1.26213e+08	1.87062e+08	2.78747e+08	1.96763e+08	9.04261e+07	3.56378e+08	1.20498e+08	1.64132e+08	High	1.883e-06	7.982e-13
[K].LVTDLTK.[V]		0.149167	0.00628739	1	1	229	P02768	P02768 [258-264]	0	789.472	1.42969e+08	1.45515e+08	1.38166e+08	6.823e+08	4.61567e+07	1.06309e+08	1.47939e+08	2.74686e+08	1.29845e+08	65981584	1.45695e+08	7.42794e+07	8014245	1.45334e+08	2.54919e+08	3.07802e+08	1.59318e+08	119533144	9.18806e+06	4.02961e+08	2.4147e+08	2.67969e+08	High	0.000157	0.002349
[R].SSGAFWK.[Y]		0.0938151	0.00227284	1	1	656	P25311	P25311 [130-136]	0	782.383	1.60586e+08	1.91065e+08	2.28644e+08	1.84725e+08	9.21418e+07	1.45044e+08	9.05711e+07	1.77792e+08	1.62983e+08	2.86636e+08	143528288	125561848	1.1321e+08	2.41537e+08	149605152	1.85901e+08	2.03362e+08	1.97866e+08	1.34085e+08	2.95502e+08	196373264	2.09226e+08	High	3.182e-05	0.0009265
[K].QLCSFEIYEVPWEDR.[M]	1xCarbamidomethyl [C3]	2.11521e-05	0.00025181	1	1	683	P01036	P01036 [116-130]	0	1970.9	1.32029e+08	1.80806e+08	3.33284e+08	7.15279e+07	1.19092e+08	1.60205e+08	1.41619e+08	1.23088e+08	735872	1.77898e+08	2.64654e+08	9.48596e+07	1.21949e+08	1.05898e+08	115269021	2.18071e+08	1.83762e+08	2.72524e+08	149932687	3.03109e+08	3.55403e+08	2.87001e+08	High	1.883e-06	7.308e-11
[K].FQNALLVR.[Y]		0.0220709	0.00025181	1	1	328	P02768	P02768 [427-434]	0	960.563	1.24451e+08	1.52903e+08	129128824	6.32381e+08	40720160	1.19943e+08	5.75182e+07	2.59007e+08	140216448	83090920	189397520	72548992	8245880	159251184	253295312	259807040	146806992	117729456	6.94532e+06	496908736	223515936	2.13032e+08	High	1.883e-06	5.316e-05
[K].TFTCTAAYPESK.[T]	1xCarbamidomethyl [C4]	0.000811278	0.00025181	1	1	610	P01876	P01876 [201-212]	0	1375.62	1.25559e+08	1.6921e+08	142165120	5.6288e+08	93771504	1.38726e+08	7.86651e+07	1.13641e+08	2.43146e+08	195775136	8.88888e+07	116450984	9.95752e+07	2.14708e+08	1.63538e+08	2.69059e+08	240959824	175078512	123455968	223537088	1.22498e+08	1.52548e+08	High	1.883e-06	8.617e-08
[R].QVEGMEDWK.[Q]		0.0757415	0.0020788	1	1	660	P25311	P25311 [76-84]	0	1121.49	1.48783e+08	1.87507e+08	210276333	1.91768e+08	7.431e+07	1.56664e+08	1.08909e+08	141297854	1.72187e+08	178984161	191532368	1.12625e+08	8.75622e+07	2.31011e+08	1.83566e+08	120754288	1.9556e+08	236463216	1.5261e+08	301006400	199395907	215218160	High	2.074e-05	0.0006032
[R].FYTIEILKVE.[-]		0.00955607	0.00025181	1	1	4593	P12273	P12273 [137-146]	1	1254.7	1.03629e+08	1.88976e+08	1.26862e+08	9.60516e+07	1.69471e+08	1.11804e+08	2.44936e+07	8.58562e+07	1.55797e+08	1.62687e+08	2.05448e+08	2.30679e+08	1.00115e+08	1.73825e+08	2.2171e+08	1.30488e+08	1.61984e+08	2.91007e+08	1.52269e+08	2.77777e+08	2.4619e+08	2.92739e+08	High	1.883e-06	1.035e-05
[K].SCHTGLR.[R]	1xCarbamidomethyl [C2]	0.0997446	0.00337339	1	1	1402	P02788	P02788 [133-139]	0	830.394	1.32345e+08	1.55511e+08	2.67101e+08	1.4784e+08	1.18473e+08	1.11116e+08	1.11417e+08	1.88166e+08	1.54511e+08	1.00769e+08	2.44244e+08	1.80271e+08	1.23432e+08	1.91011e+08	1.45423e+08	2.1952e+08	2.17121e+08	2.31428e+08	1.33827e+08	1.049e+08	1.56517e+08	1.34197e+08	High	4.976e-05	0.001043
[K].CVDTMAYEK.[R]	1xCarbamidomethyl [C1]	0.0106934	0.00025181	1	1	683	O95968	O95968 [65-73]	0	1116.47	5.95827e+07	1.73611e+08	2.03582e+08	35541896	9.98847e+07	23236256	2.90249e+08	2.73683e+07	4.70374e+07	2.17495e+08	2.75822e+08	90711832	1.1336e+08	66880092	51331284	1.50634e+08	2.00091e+08	2.65876e+08	1.16134e+08	3.24822e+08	3.70031e+08	3.61866e+08	High	1.883e-06	1.284e-05
[R].FLEQQNQVLQTK.[W]		0.000571166	0.00025181	3	3	301	Q7Z794; P35908; P04264	Q7Z794 [184-195]; P35908 [198-209]; P04264 [200-211]	0	1475.79	1.02002e+08	2.19385e+07	104898864	1.58835e+09	1.00095e+07	1.2836e+07	99184438	9.09986e+08	26620136	68231880	4597569	10909929	42810508	9742961	18784764	7232164	48686888	32709862	23724718	10307086	20286804	3.19629e+08	High	1.883e-06	4.333e-08
[K].CVPNSNER.[Y]	1xCarbamidomethyl [C1]	0.0157882	0.00025181	1	1	1203	P02788	P02788 [536-543]	0	975.431	8.2361e+07	1.78658e+08	1.06731e+08	6.79884e+07	9.80732e+07	6.29389e+07	75588184	8.97406e+07	1.11561e+08	2.68322e+08	2.01312e+08	1.30825e+08	1.08983e+08	2.39582e+08	3.74699e+08	1.75797e+08	1.48766e+08	2.82274e+08	1.29287e+08	2.58052e+08	1.81566e+08	1.16186e+08	High	1.883e-06	2.743e-05
[K].YLYEIAR.[R]		0.075313	0.0020788	1	1	178	P02768	P02768 [162-168]	0	927.493	1.07498e+08	1.30732e+08	1.05308e+08	7.42503e+08	3.62004e+07	1.09733e+08	6.47452e+07	2.62895e+08	116729728	4.49535e+07	131654328	58408820	8.31283e+06	1.29816e+08	2.36128e+08	2.36851e+08	1.50187e+08	7.97646e+07	9.07797e+06	3.10242e+08	1.77455e+08	2.26037e+08	High	2.074e-05	0.0005952
[R].RHPDYSVVLLLR.[L]		1.34577e-05	0.00025181	1	1	1038	P02768	P02768 [361-372]	1	1467.84	1.24619e+08	1.32448e+08	1.34661e+08	4.29674e+08	5.40129e+07	1.15326e+08	1.10566e+07	1.92508e+08	1.33465e+08	56230273	1.49222e+08	4.07009e+07	5.51827e+06	1.23421e+08	2.66023e+08	3.51867e+08	1.31438e+08	8.12092e+07	5699128	4.8894e+08	1.74878e+08	1.6619e+08	High	1.883e-06	3.064e-11
[K].AVMDDFAAFVEK.[C]		7.647e-05	0.00025181	1	1	316	P02768	P02768 [570-581]	0	1342.63	1.14124e+08	1.33799e+08	134086056	2.53025e+08	3.70995e+07	9.71345e+07	7.28314e+07	2.89307e+08	120054396	57534868	1.49117e+08	5.14563e+07	5078921	9.97592e+07	2.83905e+08	2.99184e+08	1.56479e+08	94307048	6.14871e+06	4.32901e+08	2.06064e+08	1.71892e+08	High	1.883e-06	8.842e-10
[K].VHTECCHGDLLECADDRADLAK.[Y]	3xCarbamidomethyl [C5; C6; C13]	4.55692e-08	0.00025181	1	1	757	P02768	P02768 [265-286]	1	2585.12	1.21695e+08	1.43622e+08	1.35843e+08	4.43302e+08	2.47194e+07	1.09021e+08	394043	2.1542e+08	1.47397e+08	63848932	2.03723e+08	5.57196e+07	5.72875e+06	1.39943e+08	1.8015e+08	1.83156e+08	1.07599e+08	1.13883e+08	4.70809e+06	4.31903e+08	1.669e+08	2.12462e+08	High	1.883e-06	4.964e-16
[K].YYYDGK.[D]		0.232664	0.0182353	1	1	577	P25311	P25311 [137-142]	0	808.351	9.19765e+07	1.67316e+08	116592688	111580880	7.77904e+07	93424856	85653192	90550672	167259616	295725088	164174768	96268816	98453144	2.08819e+08	1.79982e+08	167372368	130785896	170072880	118394936	237829376	1.68516e+08	136855040	High	0.0004441	0.005863
[K].EDIPPADLSDQVPDTESETR.[I]		4.63916e-05	0.00025181	1	1	23	P01024	P01024 [960-979]	0	2214	661281	1.3376e+08	1.168e+06		661281	286824	171451	1.68185e+06	1.69548e+08	632020160	228901392	197130784	118492448	30524938	3.11107e+07	18038136	1.50994e+08	614724032	7.26379e+07	495387040	84170608	5.66455e+07	High	1.883e-06	3.367e-10
[K].GDTFSCMVGHEALPLAFTQK.[T]	1xCarbamidomethyl [C6]	1.3538e-05	0.00025181	1	1	338	P01876	P01876 [308-327]	0	2209.04	1.40074e+08	1.32305e+08	193504476	558501680	65636736	1.68514e+08	2.12294e+07	116433789	138599756	220987628	52074368	50915457	58665878	133707952	85636366	155128836	256325798	157329086	56855942	163073096	8.65147e+07	130916020	High	1.883e-06	3.069e-11
[K].SNFLNCYVSGFHPSDIEVDLLK.[N]	1xCarbamidomethyl [C6]	1.76943e-05	0.00025181	1	1	589	P61769	P61769 [40-61]	0	2554.23	1.25576e+08	1.48031e+08	2.04805e+08	7.10204e+07	9.63521e+07	1.63664e+08	66810125	300289118	2.17087e+08	1.8029e+08	1.09205e+08	7.67095e+07	6.63175e+07	3.64012e+07	2.43305e+08	1.07297e+08	1.91307e+08	1.68492e+08	8.75174e+07	1.46152e+08	1.85736e+08	1.49935e+08	High	1.883e-06	5.174e-11
[K].CLDPVDTPNPTR.[R]	1xCarbamidomethyl [C1]	0.000855889	0.00025181	1	1	292	P03973	P03973 [72-83]	0	1384.65	8.01793e+07	1.47112e+08	78798064	81584696	5.45298e+07	136437840	41143272	2.19438e+08	148856880	246900064	145387008	104256200	105688824	219916016	2.35411e+08	1.68805e+08	60778852	105959560	1.07474e+08	292248519	187254832	85921424	High	1.883e-06	9.594e-08
[R].FFSASCVPGADKGQFPNLCR.[L]	2xCarbamidomethyl [C6; C19]	2.20514e-06	0.00025181	1	1	362	P02788	P02788 [171-190]	1	2258.05	3.58154e+07	1.77527e+08	6.42424e+07	1.77211e+06	28639881	3.45083e+07	3.71719e+07	43035677	1.25681e+08	401883352	182307128	1.73112e+08	8.03981e+07	1.82054e+08	212996022	6.34258e+07	45587789	262827600	7.17791e+07	3.84458e+08	244779216	1.13013e+08	High	1.883e-06	9.173e-13
[R].VVWCAVGEQELRK.[C]	1xCarbamidomethyl [C4]	0.00153299	0.00025181	1	1	991	P02788	P02788 [364-376]	1	1573.82	2.64964e+07	1.85992e+08	3.33381e+07	2.01829e+07	3.13033e+07	2.24276e+07	2.23299e+07	3.24927e+07	7.31693e+07	3.53834e+08	2.44058e+08	2.23369e+08	4.94646e+07	1.84785e+08	2.73217e+08	4.97395e+07	5.308e+07	1.87206e+08	5.86498e+07	3.61919e+08	3.55935e+08	1.09646e+08	High	1.883e-06	2.948e-07
[K].LGALGGNTQEVTLQPGEYITK.[V]		2.041e-06	0.00025181	1	1	341	Q96DA0	Q96DA0 [101-121]	0	2189.14	1.17446e+08	1.1631e+08	96683912	142665732	64069230	167533488	4.27796e+06	400741168	79066946	110732294	73391026	94349552	114867844	199720032	233256296	155439000	96507370	138472694	144846612	197239732	86383950	117769738	High	1.883e-06	7.924e-13
[K].QNCELFEQLGEYK.[F]	1xCarbamidomethyl [C3]	0.000158023	0.00025181	1	1	280	P02768	P02768 [414-426]	0	1657.75	9.63853e+07	1.17423e+08	9.76669e+07	4.60296e+08	3.58569e+07	9.51206e+07	2.753e+07	1.62295e+08	1.06041e+08	37935500	1.27641e+08	59265692	5.71483e+06	1.08024e+08	213996423	2.28127e+08	139728448	74714664	6002648	3.0505e+08	1.91986e+08	2.47273e+08	High	1.883e-06	3.611e-09
[K].SEIMELNR.[M]		0.158092	0.00745949	1	1	2	Q01546	Q01546 [399-406]	0	991.488	2.16195e+08						2.16195e+08																High	0.0001741	0.002645
[K].SAVQGPPER.[D]		0.0155116	0.00025181	1	2	559	P01876	P01876 [169-177]	0	940.485	7.57601e+07	9.86689e+07	73332088	434479040	78268532	72097984	8.85513e+07	25047982	1.26089e+08	368334560	22369536	5.4651e+07	66500969	1.85428e+08	3.04783e+07	212197344	105800040	2.15939e+08	73631328	382930720	3.12357e+07	9.20184e+07	High	1.883e-06	2.643e-05
[R].QLGCGWATSAPGNAR.[F]	1xCarbamidomethyl [C4]	3.09548e-05	0.00025181	1	1	280	Q9UGM3	Q9UGM3 [403-417]; [642-656]; [773-787]; [902-916]; [1291-1305]; [1420-1434]	0	1545.72	8.98369e+07	1.32928e+08	237022224	67185000	1.77989e+07	120126174	1.54399e+07	3.25766e+08	6.84396e+07	244825008	1.19914e+08	1.80785e+08	5.78701e+07	156139712	2.58485e+08	9.69523e+07	1.47354e+08	57132952	7.4873e+07	160207383	178377984	91221232	High	1.883e-06	1.526e-10
[K].VEHSDLSFSK.[D]		0.00990162	0.00025181	1	1	921	P61769	P61769 [69-78]	0	1148.56	8.57383e+07	1.1801e+08	98976296	74270906	66040549	1.21322e+08	3.26051e+07	3.40412e+08	123023364	1.30625e+08	1.21452e+08	114665612	92451452	1.53874e+08	2.60593e+08	96152044	164315296	89754946	110518054	104645740	163337832	1.07598e+08	High	1.883e-06	1.11e-05
[K].AAGARGLSTESILIPR.[Q]		0.000564412	0.00025181	1	2	458	P31025	P31025 [151-166]	1	1611.92	6.4523e+07	1.3322e+08	2.24079e+08	45998870	67635824	70033150	6.15534e+07	3.30004e+06	2.40994e+08	343812368	7.76762e+07	4.76706e+07	1.33202e+08	8.23665e+07	1.98182e+08	40780317	7.54813e+07	3.02531e+08	65061086	133237892	1.42225e+08	1.39547e+08	High	1.883e-06	4.267e-08
[K].LKECCEKPLLEK.[S]	2xCarbamidomethyl [C4; C5]	0.000525529	0.00025181	1	1	325	P02768	P02768 [299-310]	1	1546.8	8.60759e+07	1.14318e+08	9.18854e+07	327457952	2.35865e+07	8.06337e+07	2.66803e+06	1.68763e+08	1.16076e+08	21752462	172126223	58839860	5830464	112586620	205224901	154263852	111595592	80176280	3.11385e+06	378201782	209621881	164600369	High	1.883e-06	3.708e-08
[K].QFIENGSEFAQK.[L]		0.000902952	0.00025181	1	1	282	Q9GZZ8	Q9GZZ8 [115-126]	0	1397.67	7.77656e+07	1.32584e+08	122730816	114105976	7.06464e+07	85602175	3.79069e+07	67987288	31178338	1.44475e+08	167230976	9751159	6.60721e+07	1.21672e+08	6.80374e+07	2.11412e+08	194231040	153094464	8.82842e+07	357391200	2.57772e+08	84413912	High	1.883e-06	1.062e-07
[R].DASGVTFTWTPSSGK.[S]		0.000157086	0.00025181	1	1	941	P01876	P01876 [154-168]	0	1540.73	8.79357e+07	1.09764e+08	9.02067e+07	4.53813e+08	7.07013e+07	1.21822e+08	4.29203e+07	8.57219e+07	1.29023e+08	1.52116e+08	7.04526e+07	9.82424e+07	8.25779e+07	1.34612e+08	7.53455e+07	1.37379e+08	1.22637e+08	1.3321e+08	6.87711e+07	2.36612e+08	6.36595e+07	9.32467e+07	High	1.883e-06	3.573e-09
[K].SEEEVAAR.[R]		0.0252534	0.00025181	1	1	878	P02788	P02788 [353-360]	0	890.421	8.39618e+07	1.37272e+08	1.52063e+08	9.52999e+07	4.86185e+07	7.87733e+07	89492072	5.68832e+06	1.229e+08	2.52853e+08	1.47189e+08	1.01611e+08	108954144	1.4653e+08	2.11376e+08	3.84972e+07	1.28599e+08	1.79445e+08	3.80608e+07	2.05765e+08	1.5494e+08	9.66151e+07	High	1.883e-06	6.919e-05
[K].QTALVELVK.[H]		0.0239576	0.00025181	1	1	145	P02768	P02768 [550-558]	0	1000.6	9.14844e+07	1.08564e+08	1.16396e+08	3.57766e+08	3.54606e+07	7.19048e+07	4.0492e+07	1.97109e+08	8.24065e+07	2.82876e+07	1.11351e+08	50437031	1529486	1.06036e+08	1.95514e+08	2.2017e+08	1.11152e+08	7.05866e+07	399776	273255680	170472464	163847209	High	1.883e-06	6.184e-05
[K].GMHGGVPGGK.[Q]		0.00608883	0.00025181	1	1	796	Q9GZZ8	Q9GZZ8 [105-114]	0	896.441	5.72093e+07	1.13734e+08	3.29508e+08	1.88737e+06	1.00628e+08	5.62871e+07	5.81465e+07	5.00775e+07	4.04605e+07	2.66258e+08	1.067e+08	2.27335e+07	2.83918e+07	6.13525e+07	4.25053e+07	1.61797e+08	1.95463e+08	3.07011e+08	3.0734e+07	1.48301e+08	1.91777e+08	1.21232e+08	High	1.883e-06	4.267e-06
[R].VAAEDWK.[K]		0.155614	0.00687322	2	3	906	P0DOX2; P01876	P0DOX2 [402-408]; P01876 [300-306]	0	818.404	7.93386e+07	9.21964e+07	7.75428e+07	3.5443e+08	8.1176e+07	1.03522e+08	7.26571e+07	5.08891e+07	8.81729e+07	1.36028e+08	8.53571e+07	6.10205e+07	4.88647e+07	2.74725e+08	8.41189e+07	1.28852e+08	1.39986e+08	1.20364e+08	4.79336e+07	2.00562e+08	6.71305e+07	96403492	High	0.0001682	0.002556
[K].CNQWSGLSEGSVTCSSASTTEDCIALVLK.[G]	3xCarbamidomethyl [C1; C14; C23]	4.44969e-09	0.00025181	1	1	22451	P02788	P02788 [377-405]	0	3160.42	9.12757e+07	1.14097e+08	1.0004e+08	6.46184e+07	1.05255e+08	8.32792e+07	4.73495e+07	1.10346e+08	1.0834e+08	1.7997e+08	1.2335e+08	8.60082e+07	9.70929e+07	8.64254e+07	1.58196e+08	9.60826e+07	1.04942e+08	1.59012e+08	8.61788e+07	1.6737e+08	1.64742e+08	1.2016e+08	High	1.883e-06	5.51e-18
[K].NADLQVLKPEPELVYEDLR.[G]		2.54361e-06	0.00025181	1	1	371	P01833	P01833 [232-250]	0	2241.18	1.03767e+08	1.02301e+08	115085532	377556832	5.92908e+07	120136030	61144171	93561752	102774238	1.3696e+08	4.81976e+07	5.27439e+07	49733516	101830160	93623758	108004762	162349518	128728240	5.19817e+07	139141266	66210574	173975572	High	1.883e-06	1.204e-12
[K].RLGMDGYR.[G]	1xOxidation [M4]	0.0907185	0.00227284	1	1	281	P61626	P61626 [32-39]	1	983.473	7.80425e+07	1.0428e+08	81359797	208761506	5.48268e+07	74860474	4.00784e+06	88089253	71380137	213728296	115968970	2.41266e+08	77812861	105006523	103558835	86318183	155813202	97576736	1.15099e+08	195414976	1.02991e+08	5.12825e+07	High	3.182e-05	0.0008631
[K].AAATCFAR.[N]	1xCarbamidomethyl [C5]	0.0346049	0.00025181	1	1	347	P14555	P14555 [113-120]	0	867.414	7.50836e+07	1.05218e+08	2.25657e+08	7.30005e+07	7.72263e+07	3.40429e+07	8.87427e+07	6.40682e+07	2.71816e+07	1.04985e+08	196597536	3.7062e+07	9.85305e+07	4.38359e+07	2.78841e+07	91219656	1.10261e+08	1.62458e+08	1.0545e+08	209945984	235667084	2.16711e+08	High	1.883e-06	0.0001282
[R].VLDELTLTK.[A]		0.0087956	0.00025181	1	1	249	P13645	P13645 [258-266]	0	1031.6	1.0392e+08	3.19137e+07	63396382	7.65752e+08	5.16082e+07	35805756	1.70346e+08	3.72776e+08	7.12074e+07	3.19317e+07	2.26946e+07	8457062	8.76665e+07	6.66571e+07	4.36962e+07	5.85667e+07	31895798	2.89392e+07	20466555	20967502	13912452	178833024	High	1.883e-06	8.733e-06
[K].SHCIAEVENDEMPADLPSLAADFVESK.[D]	1xCarbamidomethyl [C3]	3.20786e-08	0.00025181	1	1	884	P02768	P02768 [311-337]	0	2974.34	6.9116e+07	1.03488e+08	9.19456e+07	1.07237e+07	3.38079e+07	8.17121e+07	58461592	1.43977e+08	8.90842e+07	3.80219e+07	1.32176e+08	5.48019e+07	4.30465e+06	4.06075e+07	2.19227e+08	2.28058e+08	1.20221e+08	7.11707e+07	5.67311e+06	3.24131e+08	1.71566e+08	1.86587e+08	High	1.883e-06	2.524e-16
[R].LVRPEVDVMCTAFHDNEETFLK.[K]	1xCarbamidomethyl [C10]	9.70149e-08	0.00025181	1	1	658	P02768	P02768 [139-160]	0	2650.26	8.87241e+07	7.39172e+07	1.0151e+08	4.08009e+08	3.77508e+07	7.75486e+07	7.94861e+06	2.01166e+08	7.90065e+07	2.79609e+07	6.43403e+07	3.68065e+07	1.05194e+07	6.67089e+07	1.14875e+08	2.40791e+08	9.92446e+07	6.91557e+07	1.17358e+06	1.57579e+08	1.04617e+08	1.92379e+08	High	1.883e-06	2.152e-15
[R].FVYHLSDLCK.[K]	1xCarbamidomethyl [C9]	0.00139385	0.00025181	1	1	224	P01591	P01591 [83-92]	0	1281.63	8.38164e+07	8.70529e+07	1.24332e+08	374655592	4.09005e+07	9.03069e+07	1.13638e+07	77792353	118616068	131500992	52693060	3.29491e+07	47539865	143312094	5.63952e+07	84441740	1.69596e+08	127166797	48391498	175842292	6.58506e+07	8.97448e+07	High	1.883e-06	2.47e-07
[R].VSVGLLLVK.[S]		0.00911387	0.00025181	1	1	421	Q96DA0	Q96DA0 [79-87]	0	927.624	7.98133e+07	8.2904e+07	3.97719e+07	1.00787e+08	4.66224e+07	1.21171e+08	6.3204e+07	2.85671e+08	6.84588e+07	7.41621e+07	5.85189e+07	6.23943e+07	1.09552e+08	1.69129e+08	1.86041e+08	1.17041e+08	5.58709e+07	7.97113e+07	1.13152e+08	1.41106e+08	5.82081e+07	8.62246e+07	High	1.883e-06	9.366e-06
[R].QSDENVAK.[L]		0.13261	0.00515243	1	1	18	Q5XKL5	Q5XKL5 [878-885]	0	890.421	343052	1.37056e+08	343052		4.49174e+07	192256	1.24074e+06	73293.6	122633144	2.52447e+08	146881296	101444008	108954144	1.46312e+08	210659872	3.84972e+07	1.28386e+08	1.79445e+08	3.80608e+07	205350373	1.54642e+08	9.63758e+07	High	0.0001203	0.001848
[R].DLCGCYSVSSVLPGCAEPWNHGK.[T]	3xCarbamidomethyl [C3; C5; C15]	7.24827e-06	0.00025181	1	1	1339	P01876	P01876 [178-200]	0	2593.13	6.88896e+07	8.22748e+07	1.37442e+08	2.90993e+08	4.27602e+07	2.57328e+07	5.18479e+07	9.15325e+07	1.41349e+08	1.75453e+08	2.99376e+07	4.69773e+07	7.4611e+07	2.40044e+07	5.94184e+07	1.37869e+08	1.70567e+08	8.54543e+07	7.92137e+07	2.16323e+08	3.24127e+07	1.1947e+08	High	1.883e-06	9.201e-12
[K].ATEDEYYR.[R]		0.0159752	0.00025181	2	2	1065	P01036; P09228	P01036 [58-65]; P09228 [58-65]	0	1046.44	7.19153e+07	1.033e+08	1.31719e+08	59843894	6.65113e+07	77758492	103331062	4.17476e+07	6.52058e+07	79652626	1.29502e+08	92700750	83576226	116767992	74199648	1.15112e+08	70784248	1.40205e+08	6.75645e+07	1.43337e+08	1.65663e+08	1.56037e+08	High	1.883e-06	2.798e-05
[R].RSVQWCAVSQPEATK.[C]	1xCarbamidomethyl [C6]	5.85079e-05	0.00025181	1	1	303	P02788	P02788 [23-37]	1	1746.86	4.19193e+07	120895274	58202103	54153849	12022277	3.31842e+07	638460	52953624	143356662		120895274	230969410	5.46261e+07	103505493	129446701	96235175	4.81248e+07	140194226	71303270	347207272	143601256	40981085	High	1.883e-06	5.294e-10
[K].LVGRDPKNNLEALEDFEK.[A]		7.16256e-05	0.00025181	1	1	356	P31025	P31025 [133-150]	2	2087.08	7.74487e+07	1.01091e+08	1.64855e+08	5.61656e+07	9.50251e+07	1.23021e+08	6.31234e+07	3.71479e+07	1.29426e+08	152508751	26970686	3.71871e+07	9.87976e+07	7.35642e+07	1.04212e+08	1.03438e+08	9.07785e+07	1.57405e+08	8.77201e+07	8.87517e+07	1.11837e+08	1.14411e+08	High	1.883e-06	7.756e-10
[K].YAASSYLSLTPEQWK.[S]		2.00492e-05	0.00025181	3	7	404	A0M8Q6; P0DOY2; P0DOX8	A0M8Q6 [66-80]; P0DOY2 [66-80]; P0DOX8 [176-190]	0	1743.86	7.49759e+07	9.20428e+07	1.12109e+08	4.04581e+08	5.32439e+07	9.38593e+07	4.06446e+07	5.98916e+07	8.84788e+07	1.23045e+08	4.52952e+07	4.39112e+07	2.67532e+07	9.57503e+07	5.71948e+07	9.92049e+07	1.4371e+08	1.05044e+08	2.7338e+07	1.21821e+08	5.44664e+07	1.1048e+08	High	1.883e-06	6.642e-11
[K].AAFTECCQAADK.[A]	2xCarbamidomethyl [C6; C7]	0.00197967	0.00025181	1	1	761	P02768	P02768 [187-198]	0	1371.57	7.65829e+07	9.15787e+07	51344888	2.68641e+08	19521080	60204392	1.16711e+08	97417192	88904284	18185998	101866456	44502364	4162279	94333536	173375856	128791448	62393628	45675596	3.17644e+06	269554016	120324136	123736776	High	1.883e-06	4.846e-07
[K].KPECQSDWQCPGK.[K]	2xCarbamidomethyl [C4; C10]	9.81781e-05	0.00025181	1	1	571	P03973	P03973 [48-60]	0	1619.69	5.48591e+07	8.98874e+07	3.71047e+07	6.92803e+07	43439833	137228048	1.26128e+07	1.76763e+08	90162380	1.18276e+08	75586734	64151448	8.63027e+07	144761860	148155764	169618340	53782546	64907946	89613186	150664660	120475768	57381546	High	1.883e-06	1.434e-09
[K].AACLLPK.[L]	1xCarbamidomethyl [C3]	0.139927	0.00571344	1	1	287	P02768	P02768 [199-205]	0	772.439	5.67679e+07	8.40327e+07	66524080	3.50729e+08	22272446	4.48708e+07	4.84426e+07	137965968	7.55949e+07	28012454	8.23467e+07	32060962	3.46257e+06	85753224	147594048	163932416	86951840	4.84142e+07	3.81634e+06	1.93291e+08	1.31319e+08	157412848	High	0.0001319	0.002069
[K].VDNALQSGNSQESVTEQDSK.[D]		6.74862e-08	0.00025181	2	2	1006	P01834; P0DOX7	P01834 [43-62]; P0DOX7 [150-169]	0	2135.97	7.62344e+07	6.60818e+07	7.06386e+07	4.44254e+08	43860336	9.23773e+07	8.22736e+07	38145791	6.54607e+07	6.67088e+07	4.46494e+07	4.03053e+07	3.92806e+07	1.41199e+08	5.82956e+07	1.10283e+08	116381908	1.11875e+08	43604496	1.53724e+08	4.83524e+07	69346222	High	1.883e-06	1.063e-15
[R].VTFLGLQHWVPELAR.[L]		0.124273	0.00455	1	1	5	Q08431	Q08431 [93-107]	0	1765.97	2.20466e+07	1.82035e+07	1.21209e+07	2.74197e+07	2.12338e+08	17726380	997679296	11135201	5.35986e+07	16300509	22024906	3551173	5.0731e+07	1.31889e+08	135205104	183118592	1.98593e+07	11772511	12764006	11847718	7388950	1.66858e+07	High	0.0001023	0.001632
[K].VRGPPVSCIK.[R]	1xCarbamidomethyl [C8]	0.045714	0.00025181	1	1	330	P02788	P02788 [48-57]	1	1112.62	4.36774e+07	9.05099e+07	1.12457e+08	38479096	23589800	49578068	1.27447e+07	69842984	69359424	3.39748e+08	100621512	82769704	80759376	98973901	104598104	34573916	46816392	200819360	43614916	151604976	130920576	52761096	High	1.883e-06	0.0002218
[K].IEISELNR.[V]		0.0428947	0.00025181	2	2	149	P35908; P04264	P35908 [394-401]; P04264 [396-403]	0	973.531	5.61312e+07	1.49559e+07	59788448	8.42876e+08	9.34224e+06	5.93688e+06	5.26977e+07	4.57021e+08	19009228	36385936	3.88056e+06	5.68103e+06	32963282	6029699	12162437	3.61729e+06	39047876	20613162	13138476	5236249	17024622	2.44686e+08	High	1.883e-06	0.0001959
[K].NPVVHKEMVSLGDSNSHSMKK.[D]		0.152362	0.00669273	1	1	32	A0A0J9YWL9	A0A0J9YWL9 [403-423]	2	2324.15	5.39536e+07	9.81698e+07	6.12801e+07	3.84139e+07	8.045e+07	5.5556e+07	4.53122e+06	5.23973e+07	1.02226e+08	8.90979e+07	1.22312e+08	1.16399e+08	9.58812e+07	9.38195e+07	1.19898e+08	95174546	8.78974e+07	9.77573e+07	8.41503e+07	1.72261e+08	9.8584e+07	1.15784e+08	High	0.0001611	0.002459
[K].VTMQNLNDR.[L]		0.00933237	0.00025181	6	7	282	P02533; Q7Z3Y7; P13645; Q7Z3Z0; Q7Z3Y8; P08779	P02533 [117-125]; Q7Z3Y7 [88-96]; P13645 [148-156]; Q7Z3Z0 [81-89]; Q7Z3Y8 [86-94]; P08779 [119-127]	0	1090.53	6.74249e+07	8.72756e+06	46193052	869077952	4.08092e+06	6.24521e+06	9.84156e+07	4.88274e+08	10185040	31453390	1.8642e+06	3.71444e+06	15835000	5552430	9.32987e+06	2.47401e+06	14848347	16194507	6454278	3.51413e+06	8.16413e+06	1.66182e+08	High	1.883e-06	9.81e-06
[R].NFPPSQDASGDLYTTSSQLTLPATQCLAGK.[S]	1xCarbamidomethyl [C26]	3.57058e-06	0.00025181	1	1	2281	P01876	P01876 [52-81]	0	3168.52	7.04541e+07	7.15491e+07	8.18895e+07	3.7959e+08	4.08524e+07	9.2425e+07	1.61632e+07	6.06157e+07	1.06725e+08	1.27236e+08	3.8975e+07	4.14746e+07	4.29974e+07	7.35276e+07	5.21993e+07	9.42973e+07	1.09391e+08	8.16149e+07	4.33761e+07	1.2685e+08	5.03482e+07	6.96239e+07	High	1.883e-06	2.323e-12
[K].QLCSFEIYEVPWENRR.[S]	1xCarbamidomethyl [C3]	0.00608883	0.00025181	1	1	231	P01037	P01037 [116-131]	1	2126.01	3.70101e+07	3.68941e+07	1.14082e+08	1.5762e+07	81203769	5.73366e+07	6.68741e+06	2.38896e+07	4.57093e+08	5.81141e+07	2.29418e+07	6.71621e+07	3.10513e+07	66577603	3.61599e+07	1.03193e+07	2.27886e+07	2.22873e+08	3.76432e+07	1.80479e+07	3.13154e+07	4.01468e+08	High	1.883e-06	4.273e-06
[K].CCAAADPHECYAK.[V]	3xCarbamidomethyl [C1; C2; C10]	0.000108628	0.00025181	1	1	613	P02768	P02768 [384-396]	0	1552.6	4.94772e+07	8.14281e+07	61176801	207772324	1.59843e+07	4.0015e+07	3.66174e+07	83961196	6.77107e+07	35064871	108365723	40996892	3.17176e+06	9.79245e+07	155842561	120932161	64859403	58586744	2.7851e+06	276927338	132987802	108743810	High	1.883e-06	1.756e-09
[K].LNDLEDALQQAK.[E]		0.000588408	0.00025181	1	1	309	P04264	P04264 [444-455]	0	1357.7	4.46876e+07	1.20919e+07	49662776	8.80654e+08	6686941	8.01568e+06	40210800	422100396	1.49876e+07	3.03958e+07	2384981	4.28966e+06	2.57622e+07	8.78932e+06	1.26394e+07	2.83169e+06	28887080	2.13075e+07	1.15682e+07	3.70759e+06	1.08165e+07	1.92458e+08	High	1.883e-06	4.599e-08
[K].DCHLAR.[V]	1xCarbamidomethyl [C2]	0.103121	0.00375682	1	1	1085	P02788	P02788 [263-268]	0	771.357	5.26129e+07	9.74748e+07	1.05548e+08	5.62184e+07	5.23807e+07	5.28461e+07	3.17301e+07	1.44758e+07	9.66311e+07	1.0663e+08	1.06704e+08	7.85187e+07	7.87518e+07	1.29311e+08	1.11441e+08	1.30807e+08	9.83258e+07	1.27318e+08	7.37545e+07	9.00216e+07	8.14108e+07	6.04717e+07	High	5.775e-05	0.001117
[R].LVRPEVDVMCTAFHDNEETFLKK.[Y]	1xCarbamidomethyl [C10]	1.40296e-07	0.00025181	1	1	273	P02768	P02768 [139-161]	1	2778.36	5.81161e+07	4.90447e+07	5.98783e+07	2.36237e+08	1.08301e+07	5.64059e+07	380573	1.06275e+08	45420514	2.56902e+07	1.22488e+08	42288737	1.57924e+06	4.50417e+07	1.5898e+08	1.17361e+08	5.2958e+07	43598764	1.4618e+06	2.84755e+08	1.37356e+08	143222631	High	1.883e-06	4.409e-15
[K].WELLQQVDTSTR.[T]		0.000574574	0.00025181	1	1	735	P04264	P04264 [212-223]	0	1475.75	3.99193e+07	1.73391e+07	4.38343e+07	6.04368e+08	6.26226e+06	7.93018e+06	3.6354e+07	3.81092e+08	1.13132e+07	2.77299e+07	1.05348e+08	9.85523e+07	1.85976e+07	9.23425e+07	9.11559e+06	5.60807e+06	8.46893e+07	1.61657e+07	7.59989e+06	1.13705e+07	1.32121e+07	1.42504e+08	High	1.883e-06	4.428e-08
[R].LNSPLSLPFVPGR.[V]		0.000328479	0.00025181	1	1	180	Q99935	Q99935 [57-69]	0	1396.79	6.99334e+07	5.84713e+07	74299760	49303556	65823632	24645868	1.14333e+08	1.71083e+08	32057640	2.49708e+08	47508652	45858452	4.63544e+07	26801202	52178360	65523100	79510152	117125320	43834996	77575984	82393656	1.76953e+08	High	1.883e-06	1.488e-08
[R].VVRDPQGIR.[A]		0.143715	0.0059139	1	1	215	P61626	P61626 [117-125]	1	1039.6	6.40927e+07	5.7134e+07	87409816	100209848	18654628	60637608	4.85226e+06	67744624	62412216	478909568	37666224	36436480	57663040	63685456	49288804	56609860	43851692	172849232	43397544	86175688	90288128	26842912	High	0.0001454	0.002173
[R].TPSGLYLGTCER.[C]	1xCarbamidomethyl [C10]	0.00340084	0.00025181	1	1	10	P98160	P98160 [1147-1158]	0	1353.65	9.35898e+07		117786640	49196344	1.18871e+08	76249352	76000144	114873808															High	1.883e-06	1.387e-06
[K].KCVDTMAYEK.[R]	1xCarbamidomethyl [C2]	0.00776611	0.00025181	1	1	717	O95968	O95968 [64-73]	1	1244.56	2.72025e+07	9.08213e+07	1.29698e+08	19517343	6.04787e+07	15285166	3.79136e+07	1.6635e+07	34180240	1.18202e+08	131049340	3.10439e+07	6.85335e+07	30419567	18312198	80982808	1.01855e+08	116945704	7.15347e+07	143162068	163678496	204022064	High	1.883e-06	6.896e-06
[K].AEFAEVSK.[L]		0.0492801	0.000500524	1	1	645	P02768	P02768 [250-257]	0	880.441	6.08332e+07	7.04433e+07	34009966	2.7686e+08	24132675	4.53993e+07	8.3046e+07	8.1514e+07	54178468	3.52039e+07	95485128	4.83494e+07	7.81229e+06	92622276	1.31529e+08	1.04126e+08	39620776	32244298	8.82605e+06	1.69473e+08	116137796	91591076	High	3.712e-06	0.0002591
[R].TVTINCPFK.[T]	1xCarbamidomethyl [C6]	0.0779187	0.0020788	1	1	218	P01833	P01833 [147-155]	0	1079.56	7.27906e+07	7.48227e+07	8.27536e+07	2.30424e+08	4.08189e+07	7.82523e+07	2.98076e+07	6.77101e+07	9.05331e+07	9.57705e+07	4.03702e+07	3.67288e+07	3.87744e+07	9.10474e+07	5.88368e+07	6.32239e+07	1.02522e+08	88549508	40702018	100323166	5.46211e+07	123935963	High	2.074e-05	0.000639
[K].LKAIEPNDYTGK.[V]		0.172773	0.00938844	1	1	3	O75223	O75223 [160-171]	1	1348.71		7.58843e+07							19264492	72931656	120017968	22972180	78956544	32967614	17410540	71963304	81645648	110864928	62646616	141689273	131382432	9.13119e+07	High	0.0002127	0.003184
[R].QSSGENCDVVVNTLGK.[R]	1xCarbamidomethyl [C7]	1.61835e-05	0.00025181	1	1	389	P01833	P01833 [273-288]	0	1706.8	6.3807e+07	7.13285e+07	83954487	291494747	30193778	6.55244e+07	3.41544e+07	62134740	7.27346e+07	105025072	3.79517e+07	3.15447e+07	30385782	9.79887e+07	6.99496e+07	5.79234e+07	99704018	77028912	33932698	108202748	4.50874e+07	1.13532e+08	High	1.883e-06	4.379e-11
[R].DASGATFTWTPSSGK.[S]		0.00106024	0.00025181	1	2	385	P0DOX2	P0DOX2 [256-270]	0	1512.7	9.37474e+07	4.27881e+07	127999240	2.29413e+08	6.86611e+07	1.35778e+08	2.33084e+07	3.70431e+07	22420726	88887808	26515692	22852786	8.24435e+06	159709642	28225598	5.89779e+07	1.61268e+08	1.4973e+08	8021568	73834816	31042504	7.2834e+07	High	1.883e-06	1.451e-07
[R].LASYLDK.[V]		0.181929	0.0105445	8	8	168	P02533; P08727; P13645; P19012; Q99456; Q04695; P35527; P08779	P02533 [126-132]; P08727 [91-97]; P13645 [157-163]; P19012 [116-122]; Q99456 [136-142]; Q04695 [95-101]; P35527 [164-170]; P08779 [128-134]	0	809.44	6.14288e+07	1.03808e+07	38369400	7.27518e+08	5101314	4573451	9.83465e+07	4.03223e+08	10744630	23073296	2.3668e+06	4.87849e+06	15758529	4.17086e+06	10029221	3.41289e+06	20271974	15641428	7822983	3.77164e+06	14098026	159150368	High	0.0002427	0.003531
[K].DDNPNLPR.[L]		0.0575744	0.0014795	1	1	427	P02768	P02768 [131-138]	0	940.448	7.62664e+07	5.40437e+07	53180776	299470216	20351230	48774408	115942624	109373304	63871344	2.41804e+07	52250496	31870414	3.06297e+06	47361288	81399680	138989616	55898496	44724658	2.7161e+06	128443096	65366360	104939888	High	1.273e-05	0.0003516
[K].FYTEDGNWDLVGNNTPIFFIR.[D]		0.00318553	0.00025181	1	1	7	P04040	P04040 [136-156]	0	2518.2	8.23235e+07	5.19504e+07	8.23235e+07	286361589	17754422	4.70287e+07		1.57673e+08	5.19504e+07	24025224	5.07327e+07	13718760	2.94393e+06		90451416	1.01625e+08	6.80726e+07	3.95906e+07	2.08848e+06	1.3468e+08	7.74094e+07	1.00088e+08	High	1.883e-06	1.223e-06
[K].SLNNQFASFIDK.[V]		0.00210096	0.00025181	1	1	156	P04264	P04264 [186-197]	0	1383.69	6.69233e+07	1.35108e+07	52503031	6.54183e+08	4.14322e+06	9.6006e+06	8.53043e+07	375927544	1.5079e+07	3.3164e+07	1.85863e+06	3.75821e+06	22204257	4.56371e+06	8119338	6.80029e+06	28771918	2.00962e+07	1.26809e+07	2.99801e+06	14395057	1.62092e+08	High	1.883e-06	5.433e-07
[RQ].GSWGTVCDDSWDTNDANVVCR.[Q]	2xCarbamidomethyl [C7; C20]	1.04817e-07	0.00025181	1	1	429	Q9UGM3	Q9UGM3 [121-141]; [513-533]; [621-641]; [752-772]; [1012-1032]; [1659-1679]	0	2413.98	6.2594e+07	7.64494e+07	122168246	53514556	1.56303e+07	73213932	9.37741e+06	133599122	42523270	94993484	104410104	91941490	33545231	101249701	1.37099e+08	48280054	68522893	43854377	3.43082e+07	85292748	107924610	5.02153e+07	High	1.883e-06	2.491e-15
[K].KQLCSFEIYEVPWEDR.[M]	1xCarbamidomethyl [C4]	2.42541e-05	0.00025181	1	1	422	P01036	P01036 [115-130]	1	2098.99	4.02359e+07	6.72351e+07	100880536	29403216	41744613	55836336	1.76026e+06	3.87816e+07	35862244	65339311	1.06014e+08	39883704	39016043	56248104	5.98546e+07	6.91859e+07	72844756	116346404	6.01787e+07	123602523	163136338	160418272	High	1.883e-06	9.543e-11
[R].MPCAEDYLSVVLNQLCVLHEK.[T]	2xCarbamidomethyl [C3; C16]	3.09536e-08	0.00025181	1	1	539	P02768	P02768 [470-490]	0	2518.21	6.25726e+07	5.17829e+07	8.27576e+07	2.87878e+08	1.78099e+07	4.73108e+07	27316650	1.58284e+08	5.23363e+07	2.4118e+07	5.12353e+07	13718760	2.94393e+06	3.23381e+07	9.21701e+07	1.02376e+08	6.83182e+07	3.95906e+07	2.08848e+06	1.3549e+08	7.79971e+07	1.01059e+08	High	1.883e-06	2.345e-16
[R].GSVTFHCALGPEVANVAK.[F]	1xCarbamidomethyl [C7]	1.16669e-05	0.00025181	1	1	455	P01833	P01833 [251-268]	0	1856.93	6.08681e+07	6.04623e+07	9.20322e+07	174174320	40096464	65472416	5.29323e+07	56587513	99173980	6.0396e+07	3.25412e+07	2.29136e+07	43209748	74262576	63653986	60528703	124594348	7.76768e+07	31982606	54884414	5.15536e+07	129130140	High	1.883e-06	2.301e-11
[R].FKDLGEENFK.[A]		0.00838834	0.00025181	1	1	579	P02768	P02768 [35-44]	1	1226.61	6.25359e+07	6.33919e+07	54870992	1.59504e+08	1.6506e+07	4.41045e+07	71271414	8.47959e+07	63757299	28994622	7.08793e+07	2.99633e+07	3.02642e+06	58699002	94754788	1.08426e+08	6.11069e+07	6.30286e+07	3059920	1.77646e+08	99518938	97042240	High	1.883e-06	8.015e-06
[R].ILLNPQDK.[D]		0.0368899	0.00025181	1	1	359	P01833	P01833 [297-304]	0	940.546	6.44995e+07	5.16634e+07	7.00083e+07	2.92217e+08	4.34044e+07	7.79027e+07	4.65209e+07	5.94241e+07	7.97728e+07	5.51506e+07	25345548	2.48196e+07	36722788	7.52979e+07	4.58638e+07	7.08242e+07	1.00429e+08	6.5708e+07	3.18392e+07	4.69967e+07	48396666	9.84447e+07	High	1.883e-06	0.0001454
[R].SLDLDSIIAEVK.[A]		0.000528664	0.00025181	1	1	253	P04264	P04264 [344-355]	0	1302.72	4.83415e+07	1.08712e+07	34485288	6.3716e+08	7.13021e+06	7.1201e+06	67765168	3.57176e+08	14187662	28074902	2.92743e+06	5610928	2.22838e+07	2552642	9015752	3.57129e+06	25151800	15636818	7510491	5.57699e+06	13108456	185335280	High	1.883e-06	3.758e-08
[R].LSDAGQYLCQAGDDSNSNKK.[N]	1xCarbamidomethyl [C9]	1.82284e-06	0.00025181	1	1	513	P01833	P01833 [212-231]	1	2170.97	5.50332e+07	6.22077e+07	8.04652e+07	2.21864e+08	2.9764e+07	6.06736e+07	1.6556e+07	4.99172e+07	6.63196e+07	9.35088e+07	3.25055e+07	3.51006e+07	3.11714e+07	9.06776e+07	5.83508e+07	5.77458e+07	84296820	9.45568e+07	3.06173e+07	9.92996e+07	4.54304e+07	104567600	High	1.883e-06	6.31e-13
[K].QEPERNECFLQHK.[D]	1xCarbamidomethyl [C8]	0.0111454	0.00025181	1	1	323	P02768	P02768 [118-130]	1	1714.8	3.6721e+07	6.12518e+07	37090742	2.03044e+08	9515749	3.6355e+07	32744651	7.1333e+07	55430678	2.14757e+07	8.20059e+07	2.9911e+07	2.0104e+06	6.76842e+07	1.06706e+08	8.94208e+07	4.48471e+07	4.65436e+07	2.63397e+06	2.61776e+08	9.94641e+07	8.16818e+07	High	1.883e-06	1.39e-05
[K].LGDSWDVK.[L]		0.0326483	0.00025181	1	1	424	Q96DA0	Q96DA0 [93-100]	0	919.452	4.5113e+07	5.50904e+07	3.4693e+07	6.29078e+07	2.81774e+07	5.86626e+07	2.64926e+07	1.57386e+08	3.20813e+07	68956921	40968844	4.37295e+07	5.34215e+07	1.22139e+08	1.71967e+08	8.65575e+07	3.49983e+07	6.693e+07	56811392	1.20672e+08	5.03552e+07	4.77772e+07	High	1.883e-06	0.0001138
[K].SGTASVVCLLNNFYPR.[E]	1xCarbamidomethyl [C8]	1.41137e-05	0.00025181	2	2	654	P01834; P0DOX7	P01834 [20-35]; P0DOX7 [127-142]	0	1797.9	6.08722e+07	5.81937e+07	7.15538e+07	2.71574e+08	5.45115e+07	6.79752e+07	38819764	4.0611e+07	6.72159e+07	7.58253e+07	2.90574e+07	1.99517e+07	2.99229e+07	6.29663e+07	5.2252e+07	9.17789e+07	9.47576e+07	8.00018e+07	2.13362e+07	8.41598e+07	3.61823e+07	5.37829e+07	High	1.883e-06	3.341e-11
[K].KQTALVELVK.[H]		0.000647158	0.00025181	1	1	290	P02768	P02768 [549-558]	1	1128.7	4.94366e+07	5.2895e+07	53120509	208056776	1.27264e+07	39394232	46008242	96549588	53815059	2.39397e+07	7.94911e+07	3.09995e+07	2.56121e+06	49277907	101815460	90059238	51990646	41823041	2.76108e+06	1.65873e+08	100039160	84532338	High	1.883e-06	5.555e-08
[K].NFGLMMHTVYDSIWCNMK.[S]	1xCarbamidomethyl [C15]	2.15327e-06	0.00025181	1	1	1308	O75556	O75556 [76-93]	0	2246.99	1.74954e+07	7.91961e+07	1.67405e+08	698622	8.41785e+07	1.73779e+07	1.44157e+07	1.76137e+07	2.01645e+07	6.86696e+07	7.76253e+07	2.79488e+07	8.16962e+07	5.66478e+07	2.31067e+07	8.07987e+07	8.62483e+07	1.2526e+08	6.53319e+07	1.00698e+08	9.5161e+07	1.20363e+08	High	1.883e-06	8.8e-13
[R].TVAAPSVFIFPPSDEQLK.[S]		7.7847e-06	0.00025181	1	1	1069	P01834	P01834 [2-19]	0	1946.03	5.45283e+07	5.65274e+07	7.10363e+07	2.34818e+08	4.0498e+07	7.90768e+07	41856536	4.11778e+07	5.9625e+07	7.0645e+07	3.08082e+07	2.78254e+07	2.83184e+07	8.68323e+07	3.53084e+07	6.74692e+07	91930092	8.606e+07	2.69968e+07	81109975	4.05911e+07	53590762	High	1.883e-06	1.056e-11
[K].VHTECCHGDLLECADDR.[A]	3xCarbamidomethyl [C5; C6; C13]	6.24638e-07	0.00025181	1	1	1075	P02768	P02768 [265-281]	0	2086.84	5.07145e+07	6.00602e+07	5.7071e+07	162763569	1.92718e+07	4.50661e+07	3.59908e+07	1.01773e+08	5.2963e+07	1.55168e+07	6.43314e+07	2.04816e+07	1.96191e+06	5.60726e+07	1.10412e+08	1.15633e+08	7.10786e+07	3.57882e+07	2.14668e+06	1.30326e+08	9.47234e+07	7.69655e+07	High	1.883e-06	7.916e-14
[K].GHAYSVTGAK.[Q]		0.107784	0.00375682	1	1	5	P07384	P07384 [271-280]	0	990.5	5.2254e+07	5.05092e+07	71036496	241014160		38437696		36093156	44907940	92723856	30831738	22577770	14373397	66105828	35973604	65694788	92970448	64550532	16249562	93857032	41715632	56808992	High	6.37e-05	0.001228
[K].AGVETTTPSK.[Q]		0.00772019	0.00025181	1	2	601	P0DOY2	P0DOY2 [51-60]	0	990.51	5.04255e+07	5.05092e+07	7.11729e+07	2.42008e+08	28083934	38437696	6.61521e+07	3.6577e+07	44907940	92723856	30831738	22577770	14373397	66105828	35973604	6.58041e+07	9.3098e+07	64550532	16249562	93857032	41715632	56808992	High	1.883e-06	6.793e-06
[K].SLHTLFGDK.[L]		0.018836	0.00025181	1	1	248	P02768	P02768 [89-97]	0	1017.54	5.10284e+07	4.86863e+07	6.62292e+07	264836336	16023866	3.93165e+07	1.0044e+06	110072712	48101664	2.52859e+07	4.9278e+07	2.21732e+07	3.39979e+06	4.55824e+07	8.98682e+07	69298712	53366088	44503933	3.00186e+06	128172368	53742156	89961992	High	1.883e-06	3.891e-05
[R].FSQAVILSQLFPLESIR.[Q]		7.16253e-06	0.00025181	1	1	517	Q99935	Q99935 [78-94]	0	1948.09	4.67549e+07	4.87391e+07	61263118	46508636	47002497	2.8797e+07	1.15365e+07	160787668	23114163	174886420	39369286	37027184	38872231	1.6333e+07	38045964	66848942	72728650	71868788	40069794	59284119	64230150	99361342	High	1.883e-06	8.979e-12
[K].QISNLQQSISDAEQR.[G]		1.62801e-05	0.00025181	1	1	306	P04264	P04264 [418-432]	0	1716.85	3.54898e+07	1.23404e+07	54141355	536605560	1.29548e+07	23263678	1.85345e+07	239555934	11696676	29274292	4.00631e+06	7.90462e+06	1.16755e+07	2.56091e+07	13019473	7.7907e+06	55021696	30694304	6.24243e+06	1.39674e+07	8.67852e+06	124795698	High	1.883e-06	4.435e-11
[R].FTCTVTHTDLPSPLK.[Q]	1xCarbamidomethyl [C3]	3.54945e-05	0.00025181	2	2	125	P0DOX6; P01871	P0DOX6 [424-438]; P01871 [301-315]	0	1716.86	3.54898e+07	1.23404e+07	54141355	5.3668e+08	1.24563e+07	23263678	1.87031e+07	2.39605e+08	11696676	29274292	4.00631e+06	7.90462e+06	1.16755e+07	2.56091e+07	13019473	7.7907e+06	55021696	30694304	6.24243e+06	1.39674e+07	8.67852e+06	124795698	High	1.883e-06	1.994e-10
[K].GEADAMSLDGGYVYTAGK.[C]	1xOxidation [M6]	9.75964e-06	0.00025181	1	1	1749	P02788	P02788 [406-423]	0	1820.8	5.33832e+07	5.81075e+07	4.79389e+07	7.54478e+07	3.58069e+07	5.94458e+07	2.27187e+07	6.95378e+07	6.12644e+07	6.7455e+07	5.0616e+07	5.45156e+07	5.52857e+07	5.05754e+07	6.34032e+07	5.02116e+07	9.67864e+07	5.40564e+07	5.62482e+07	7.42861e+07	6.34981e+07	6.00282e+07	High	1.883e-06	1.637e-11
[R].NGSDCPDKFCLFQSETK.[N]	2xCarbamidomethyl [C5; C10]	2.88218e-05	0.00025181	1	1	492	P02788	P02788 [642-658]	1	2032.87	2.7126e+07	7.02423e+07	40524582	16546896	3.35317e+07	24580535	2.61569e+07	2.81309e+07	44972866	1.22972e+08	7.51511e+07	6.79846e+07	4.49855e+07	7.2575e+07	9.43402e+07	44423125	3.95632e+07	93781820	4.06825e+07	1.11054e+08	9.50984e+07	5.10065e+07	High	1.883e-06	1.338e-10
[K].CCTESLVNR.[R]	2xCarbamidomethyl [C1; C2]	0.00300165	0.00025181	1	1	465	P02768	P02768 [500-508]	0	1138.5	4.09587e+07	5.43327e+07	2.90334e+07	1.42683e+08	1.46426e+07	3.41659e+07	4.91019e+07	8.48243e+07	4.49912e+07	1.69416e+07	7.60476e+07	3.85636e+07	3.12445e+06	63137440	92047040	72603322	4.67557e+07	2.85078e+07	3.84386e+06	1.31095e+08	84831037	8.61181e+07	High	1.883e-06	1.086e-06
[R].EQTFGGVNYFFDVEVGR.[T]		2.35429e-06	0.00025181	1	1	13160	P01036	P01036 [75-91]	0	1963.92	4.51239e+07	5.38189e+07	9.31715e+07	3.17901e+07	4.12424e+07	4.93707e+07	8.93298e+07	2.89467e+07	3.4461e+07	5.83093e+07	6.14185e+07	2.34533e+07	3.56132e+07	5.91745e+07	3.92402e+07	4.96743e+07	4.09666e+07	7.13313e+07	3.08781e+07	1.01662e+08	9.21255e+07	9.8925e+07	High	1.883e-06	1.043e-12
[R].ETYGEMADCCAK.[Q]	2xCarbamidomethyl [C9; C10]	0.000298656	0.00025181	1	1	735	P02768	P02768 [106-117]	0	1434.53	4.35551e+07	4.89295e+07	34704841	162736416	12817265	34464337	5.46623e+07	58276828	31543622	25813921	6.16342e+07	25188354	1.88978e+06	53470860	1.02385e+08	8.40661e+07	44773836	22807168	1.79147e+06	1.77388e+08	7.745e+07	6.73771e+07	High	1.883e-06	1.24e-08
[R].DLCGCYSVSSVLPGCAEPWNHGKTFTCTAAYPESK.[T]	4xCarbamidomethyl [C3; C5; C15; C27]	0.0258512	0.00025181	1	1	20	P01876	P01876 [178-212]	1	3949.73	7.80058e+07	2.31004e+07	1.69388e+08	7.80058e+07	43605400	1.42498e+08		2.10225e+07	4185093	70472394	1.3889e+07	11915707	4393379	3.0014e+07	1.6124e+07	2.97995e+07	2.78126e+08	54599537	3.81959e+06	39466225	17907293	44521130	High	1.883e-06	7.217e-05
[K].IIIKNFDIPK.[S]		0.0182905	0.00025181	1	1	245	P12273	P12273 [35-44]	1	1200.74	1.10513e+07	5.01261e+07	1.51272e+07	8.59786e+06	2.64176e+07	8.51798e+06	14204860	7.51064e+06	27860186	38730178	128376680	156051906	25653165	115914008	98264066	1.94879e+07	1.60285e+07	60190702	2.7834e+07	242590108	75449227	41744339	High	1.883e-06	3.647e-05
[KR].LAADDFR.[AITLV]		0.128382	0.00475034	10	17	254	O76015; P02533; Q15323; Q7Z3Y7; P08727; P13645; P19012; P13646; Q04695; P08779	O76015 [184-190]; P02533 [195-201]; Q15323 [136-142]; Q7Z3Y7 [170-176]; P08727 [160-166]; P13645 [229-235]; P19012 [186-192]; P13646 [185-191]; Q04695 [164-170]; P08779 [197-203]	0	807.4	7.95919e+07	6.35416e+06	76665450	467978602	2.56652e+07	2.92267e+07	8.26301e+07	2.31924e+08	8004282	11639227	2.34958e+06	6.63139e+06	10451199	3.71235e+06	6.05132e+06	977428	9907983	13846429	4.4636e+06	2.66348e+06	6.08852e+06	113151432	High	0.0001113	0.001746
[R].DLCGCYSVSSVLPGCAQPWNHGETFTCTAAHPELK.[T]	4xCarbamidomethyl [C3; C5; C15; C27]	4.06987e-07	0.00025181	1	2	284	P0DOX2	P0DOX2 [280-314]	0	3949.74	6.15339e+07	2.32184e+07	1.69545e+08	7.96529e+07	47536480	1.43106e+08	2.94162e+07	2.10225e+07	4185093	7.12638e+07	1.3889e+07	1.19172e+07	4393379	3.01048e+07	16603956	3.04392e+07	2.78563e+08	54599537	3.81959e+06	40292976	17907293	44521130	High	1.883e-06	3.481e-14
[K].EAALSYGFYGCHCGVGGR.[G]	2xCarbamidomethyl [C11; C13]	2.89934e-06	0.00025181	1	1	5333	P14555	P14555 [36-53]	0	1960.84	3.41928e+07	5.34038e+07	1.00033e+08	1.70222e+07	3.58398e+07	2.54966e+07	3.87931e+07	3.26215e+07	1.12388e+07	4.84612e+07	9.98501e+07	2.21104e+07	4.75255e+07	1.75632e+07	1.34257e+07	4.73838e+07	6.69327e+07	8.25069e+07	5.88505e+07	1.16245e+08	1.35428e+08	8.00763e+07	High	1.883e-06	1.552e-12
[RQ].GSWGTVCDDYWDTNDANVVCR.[Q]	2xCarbamidomethyl [C7; C20]	5.78145e-07	0.00025181	1	1	412	Q9UGM3	Q9UGM3 [253-273]; [1141-1161]; [1270-1290]; [1399-1419]; [1528-1548]	0	2490.01	4.73625e+07	4.47184e+07	8.74821e+07	4.16739e+07	1.77355e+07	5.38276e+07	2.48118e+06	1.35582e+08	4.01265e+07	5.28613e+07	4.0632e+07	1.0368e+08	1.81808e+07	5.48971e+07	1.32869e+08	38807664	7.45134e+07	3.5972e+07	2.0317e+07	58480269	4.92157e+07	2.8726e+07	High	1.883e-06	6.877e-14
[K].IIEGEPNLK.[V]		0.0183983	0.00025181	1	1	243	P01833	P01833 [457-465]	0	1012.57	4.51277e+07	4.57284e+07	50387440	204031856	33559136	49483764	41155092	34279504	60888280	45770448	25756894	25499066	23698570	67779416	40670396	45686472	65614180	56438220	22675036	66132544	28298272	86196536	High	1.883e-06	3.713e-05
[K].YENEVALR.[Q]		0.0172458	0.00025181	1	1	345	P13645	P13645 [238-245]	0	993.5	4.09006e+07	2.65792e+07	4.13382e+07	2.3961e+08	1.00731e+07	15134280	40467600	2.4221e+08	2.09299e+07	6.71825e+07	15040851	15429772	25218204	1.84635e+07	28022991	1.22158e+07	31679874	46587450	22930270	2.80136e+07	43710533	1.31968e+08	High	1.883e-06	3.274e-05
[K].RAPAFEGR.[I]		0.0565898	0.0014795	1	1	493	P01833	P01833 [289-296]	1	903.48	3.57367e+07	5.30383e+07	4.82347e+07	1.94179e+08	3.19344e+07	3.77594e+07	2.75528e+07	3.38224e+07	4.89171e+07	5.83329e+07	1.70383e+07	1.64982e+07	1.82642e+07	7.8828e+07	5.75066e+07	6.06777e+07	7.72726e+07	5.89883e+07	2.51961e+07	4.19382e+07	3.62075e+07	1.01633e+08	High	1.273e-05	0.0003383
[K].AAPSVTLFPPSSEELQANK.[A]		1.37e-05	0.00025181	2	4	998	A0M8Q6; P0DOY2	A0M8Q6 [5-23]; P0DOY2 [5-23]	0	1986.02	4.18564e+07	4.45562e+07	7.06679e+07	180321273	26240271	5.0698e+07	1.23063e+07	3.45567e+07	50840096	7.85648e+07	2.63018e+07	26021899	1.32752e+07	6.09755e+07	3.55905e+07	3.90491e+07	97490307	5.78672e+07	1.94273e+07	82904485	3.73561e+07	5.30914e+07	High	1.883e-06	3.141e-11
[R].IVLVDNK.[C]		0.124273	0.00455	1	1	237	P01591	P01591 [28-34]	0	800.488	3.79809e+07	4.97627e+07	48438852	2.2292e+08	27665498	53262324	2.29024e+07	29780802	52933412	64343124	23245510	23872852	20586826	75858952	27024740	58864320	66276932	59380024	24724816	72918488	30076388	46782004	High	0.0001023	0.001631
[R].RPCFSALEVDETYVPK.[E]	1xCarbamidomethyl [C3]	5.6793e-05	0.00025181	1	1	322	P02768	P02768 [509-524]	0	1910.93	3.55829e+07	4.56796e+07	40871356	1.29257e+08	1.00772e+07	30978743	14520740	68771796	43899051	21196731	52172026	25311983	1.70637e+06	38960720	100938048	77224013	47532455	39707197	1.55515e+06	156265168	90210038	57195544	High	1.883e-06	4.989e-10
[K].TFYWDFYTNR.[T]		0.00740622	0.00025181	1	1	435	P12273	P12273 [97-106]	0	1412.63	4.61755e+07	5.02384e+07	8.12972e+07	4.68456e+07	4.62624e+07	4.20313e+07	26196824	4.60888e+07	50827932	52563792	38253140	41529024	5.2076e+07	41827932	4.55526e+07	38814340	46147020	8.00733e+07	56211924	5.35091e+07	4.96557e+07	6.68468e+07	High	1.883e-06	6.252e-06
[K].LSLAKFDAPPEAVAAK.[L]		0.000631942	0.00025181	1	1	53	O95969	O95969 [44-59]	1	1627.91	507587	3.34914e+07	480878	305553	3968623	328763	2.49933e+06	535780	1.5498e+08	2.02642e+06	64900067	18752474	1.73168e+08	2.33913e+08	118806573	1.55917e+08	30025378	1.75827e+06	3.73575e+07	7.22469e+06	2.5357e+07	2.38789e+07	High	1.883e-06	5.315e-08
[K].ECCEKPLLEK.[S]	2xCarbamidomethyl [C2; C3]	0.00731887	0.00025181	1	1	769	P02768	P02768 [301-310]	0	1305.62	2.74726e+07	4.12082e+07	3.1015e+07	9.81944e+07	8.83146e+06	2.43349e+07	1.1403e+07	38788047	41000289	1.82134e+07	72362769	29204238	1.36969e+06	69733995	1.44089e+08	5.81172e+07	39888838	3.34499e+07	1.25407e+06	1.64786e+08	7.07224e+07	41417184	High	1.883e-06	6.128e-06
[K].TDEPGKYTADGGK.[H]		0.00064332	0.00025181	1	1	1796	P31025	P31025 [89-101]	1	1338.62	2.59659e+07	4.99065e+07	47629967	2.54556e+07	26486368	1.50816e+07	3.26602e+07	14316020	4.41689e+07	7.53417e+07	4.7974e+07	3.6813e+07	2.49587e+07	55733115	1.02378e+08	1.83624e+07	3.10744e+07	126093612	2.07076e+07	1.01526e+08	8.62487e+07	5.19167e+07	High	1.883e-06	5.471e-08
[R].LDPSGQGLWDPASEYIYFCSK.[H]	1xCarbamidomethyl [C19]	0.0364638	0.00025181	1	1	82	Q9BT49	Q9BT49 [46-66]	0	2433.11	2.30268e+07	4.54335e+07	1.04578e+08	1.6225e+07	5.01476e+07	2.26833e+07	134100	2.33756e+07	9.44291e+07	2.13894e+07	5.54059e+07	2.38006e+07	1.75207e+07	1.12481e+07	2.07434e+07	3.7256e+07	1.11446e+08	8.29709e+07	2.5975e+07	5.92585e+07	7.41866e+07	1.3747e+08	High	1.883e-06	0.0001421
[R].ALEESNYELEGK.[I]		0.00077358	0.00025181	1	1	430	P13645	P13645 [166-177]	0	1381.65	3.32702e+07	5.05343e+06	1.8006e+07	5.56379e+08	2.08021e+06	3.48935e+06	61474046	2.06461e+08	8.28751e+06	13653800	1.02776e+06	2.41362e+06	1.30722e+07	2.66497e+06	7430198	1.0455e+06	1.16494e+07	6.85747e+06	3.724e+06	2.48128e+06	3.08052e+06	82215190	High	1.883e-06	7.873e-08
[R].LASLFPALFSR.[E]		0.143715	0.0059139	1	1	2	Q9UNW1	Q9UNW1 [161-171]	0	1221.7	18966338	1.80881e+07	3.36607e+06	32484884	1.52455e+08	18966338		11684485	5.73e+07	17109742	21703560	5170186	51415092	207436400	122630048	186061856	1.91225e+07	10476158	11084979	11920144	7.32989e+06	1.27099e+07	High	0.0001469	0.002186
[K].NNLEALEDFEKAAGAR.[G]		4.39728e-05	0.00025181	1	1	222	P31025	P31025 [140-155]	1	1747.86	3.66911e+07	4.84806e+07	1.0433e+08	2.68767e+07	5.00892e+07	5.27589e+07	1.85182e+07	23104973	64806705	6.74137e+07	2.55822e+07	18898357	4.00256e+07	2.78625e+07	6.94626e+07	4.75487e+07	58985879	74406926	39204214	32790694	4.94307e+07	5.76317e+07	High	1.883e-06	3.043e-10
[R].CCVTHDCCYK.[R]	4xCarbamidomethyl [C1; C2; C7; C8]	0.000279738	0.00025181	1	1	851	P14555	P14555 [63-72]	0	1402.5	1.88952e+07	5.21143e+07	9.08746e+07	10059247	38501663	1.4829e+07	1.99041e+07	1.79375e+07	1.12344e+07	5.32879e+07	7.27929e+07	1.70392e+07	5.09666e+07	2.04671e+07	1.4784e+07	50610836	6.40576e+07	8.58368e+07	50002052	82508116	1.20179e+08	77845527	High	1.883e-06	1.096e-08
[R].TNAENEFVTIK.[K]		0.0032622	0.00025181	1	1	290	P04264	P04264 [278-288]	0	1265.64	3.89811e+07	9.51048e+06	3.00157e+07	4.28348e+08	6.1186e+06	5.33957e+06	5.06243e+07	210781611	1.13438e+07	2.31224e+07	3.39103e+06	5.81364e+06	1.64044e+07	6.17849e+06	7737585	3.97595e+06	1.88225e+07	1.60124e+07	9.16899e+06	4.97575e+06	9.86469e+06	1.07132e+08	High	1.883e-06	1.271e-06
[K].VFPLSLCSTQPDGNVVIACLVQGFFPQEPLSVTWSESGQGVTAR.[N]	2xCarbamidomethyl [C7; C19]	5.51278e-06	0.00025181	1	1	1909	P01876	P01876 [8-51]	0	4778.36	3.13196e+07	4.39706e+07	3.88628e+07	1.53961e+08	2.47118e+07	2.99841e+07	1.7392e+07	3.27147e+07	8.45559e+07	6.49859e+07	2.74923e+07	1.54215e+07	3.93411e+07	5.53593e+07	5.21274e+07	5.44014e+07	4.31654e+07	4.47909e+07	1.3938e+07	8.85858e+07	2.56026e+07	2.78994e+07	High	1.883e-06	5.394e-12
[K].ATLVCLISDFYPGAVTVAWK.[A]	1xCarbamidomethyl [C5]	1.04195e-07	0.00025181	2	5	2235	P0DOY2; P0DOX8	P0DOY2 [24-43]; P0DOX8 [134-153]	0	2211.15	4.13901e+07	4.05661e+07	4.28069e+07	1.1093e+08	4.00202e+07	3.72689e+07	5.32512e+07	2.60629e+07	4.39641e+07	5.52145e+07	1.91384e+07	1.27037e+07	1.71236e+07	8.58027e+07	3.82658e+07	7.08346e+07	8.23076e+07	4.30048e+07	1.2523e+07	6.37697e+07	2.09191e+07	3.68821e+07	High	1.883e-06	2.48e-15
[K].IRLENEIQTYR.[S]		0.00408911	0.00025181	1	1	240	P13645	P13645 [440-450]	1	1434.77	2.94562e+07	6.15409e+06	2.08948e+07	4.59572e+08	1.8063e+06	2.68573e+06	41525410	2.44156e+08	1.05808e+07	1.53147e+07	1.05944e+06	2.11369e+06	1.36708e+07	1.92283e+06	7.47646e+06	681001	7861941	1.09588e+07	5.06562e+06	1.76295e+06	4.43297e+06	103052284	High	1.883e-06	1.977e-06
[K].RMPCAEDYLSVVLNQLCVLHEK.[T]	2xCarbamidomethyl [C4; C17]	4.42341e-07	0.00025181	1	1	698	P02768	P02768 [469-490]	1	2674.31	3.60006e+07	3.85562e+07	5.10884e+07	145446528	1.52431e+07	2.53686e+07	5.1106e+06	6.82868e+07	4.20347e+07	1.41693e+07	3.36181e+07	1.27458e+07	2.77923e+06	4.99922e+07	8.28368e+07	6.69774e+07	2.98158e+07	35365649	897495	128719276	47339666	53496872	High	1.883e-06	4.062e-14
[K].DSTYSLSSTLTLSK.[A]		0.00457804	0.00025181	2	2	5596	P01834; P0DOX7	P01834 [63-76]; P0DOX7 [170-183]	0	1502.76	3.91207e+07	3.9702e+07	3.61505e+07	1.08751e+08	4.23349e+07	4.53708e+07	2.0604e+07	2.84819e+07	3.02275e+07	5.1697e+07	2.49396e+07	3.0519e+07	2.40452e+07	5.46404e+07	3.01576e+07	4.54526e+07	7.59741e+07	5.49257e+07	3.17628e+07	7.27308e+07	3.46789e+07	5.63428e+07	High	1.883e-06	2.455e-06
[K].YEELQITAGR.[H]		0.00202732	0.00025181	2	2	642	P04264; P04259	P04264 [377-386]; P04259 [360-369]	0	1179.6	3.01817e+07	1.41573e+07	1.96227e+07	3.68671e+08	7.19125e+06	6.73629e+06	4.64225e+07	2.11866e+08	1.80309e+07	2.37671e+07	5.43952e+06	7.08173e+06	1.58919e+07	8.24992e+06	1.04748e+07	1.0774e+07	1.80077e+07	1.26121e+07	9.31014e+06	1.62569e+07	1.73103e+07	9.79643e+07	High	1.883e-06	5.108e-07
[R].VTTVASHTSDSDVPSGVTEVVVK.[L]		7.37871e-07	0.00025181	1	1	340	P10909	P10909 [386-408]	0	2314.18	3.23385e+07	4.79715e+07	87284744	2.11342e+07	1.66733e+07	4.94827e+07	4.84169e+06	5.05801e+07	5.40649e+07	53656026	5.39936e+07	2.0238e+07	2.27643e+07	69724946	3.93272e+07	42536270	6.79929e+07	42889127	25486928	57089083	79349686	3.2892e+07	High	1.883e-06	1.097e-13
[R].YCVQLSQIQAQISALEEQLQQIR.[A]	1xCarbamidomethyl [C2]	2.05315e-07	0.00025181	1	1	376	P13645	P13645 [400-422]	0	2746.42	7.88406e+06	2.87346e+06	3.23441e+07	5.13057e+08	1.5406e+06	1.14667e+06	1.92178e+06	2.78532e+08	5.05263e+06	10200310	516308	1.09306e+06	8.86048e+06	1.67947e+06	3.52358e+06	352470	8.26708e+06	8685132	2343295	1.03518e+06	1.9114e+06	7.12726e+07	High	1.883e-06	9.209e-15
[R].IIVPLNNR.[E]		0.0788059	0.0020788	1	1	162	P01591	P01591 [62-69]	0	938.578	3.38922e+07	4.29776e+07	35790060	190473472	32094890	40999008	8.38487e+06	21384746	53308796	42845440	16586481	18569268	23171214	56187520	21429302	51303468	79921312	51977104	19019686	56602208	22488092	43110240	High	2.074e-05	0.0006533
[R].YFYFGK.[L]		0.230396	0.0178819	1	1	389	Q96DA0	Q96DA0 [142-147]	0	824.398	4.20445e+07	3.89758e+07	33781308	5.2329e+07	23655330	53289812	2.18481e+07	1.3051e+08	26695996	31565310	23041328	2.55972e+07	38168972	6.9003e+07	67337920	39799584	25398604	44374476	4.3373e+07	5.2568e+07	22913152	43149492	High	0.0004333	0.005741
[K].AYLEEECPATLRK.[Y]	1xCarbamidomethyl [C7]	0.000419207	0.00025181	1	1	221	P25311	P25311 [180-192]	1	1579.78	1.39772e+07	5.30671e+07	2.27955e+07	2.03872e+07	7.35632e+06	16140411	593540	1.21039e+07	3.27282e+07	129328758	6.02397e+07	5.44681e+07	1.84504e+07	68982652	4.83572e+07	16714782	1.64152e+07	6.46937e+07	2.16768e+07	135712434	7.74319e+07	5.17022e+07	High	1.883e-06	2.397e-08
[K].VLDSGFR.[E]		0.205534	0.014277	1	1	155	P01833	P01833 [586-592]	0	793.42	2.38342e+07	4.63404e+07	2.36042e+07	7.80596e+06	2.06038e+07	3.81724e+07	2.40664e+07	4.7343e+07	7.00338e+07	6.58132e+07	2.97714e+07	3.26225e+07	3.07345e+07	5.91225e+07	4.32059e+07	4.97023e+07	3.90766e+07	5.27239e+07	2.97235e+07	8.31689e+07	4.08932e+07	8.26046e+07	High	0.0003418	0.004537
[R].CCPDTCGIK.[C]	3xCarbamidomethyl [C1; C2; C6]	0.0107568	0.00025181	1	1	345	P03973	P03973 [63-71]	0	1110.44	1.96161e+07	3.86467e+07	19549490	17776198	17747188	3.1692e+07	1.9683e+07	60571644	31677098	7.65913e+07	4.25183e+07	2.88195e+07	2.50531e+07	8.02945e+07	8.72013e+07	6.43394e+07	19259988	3.51276e+07	2.78334e+07	1.08534e+08	6.11013e+07	22247958	High	1.883e-06	1.295e-05
[R].THNLEPYFESFINNLR.[R]		1.42827e-05	0.00025181	1	1	303	P04264	P04264 [224-239]	0	1993.98	1.25489e+07	4.95335e+06	2.87531e+07	3.75833e+08	2532458	3.89326e+06	5.47683e+06	2.91844e+08	7.23601e+06	1.6965e+07	912977	1.99127e+06	1.02291e+07	633708	3.77536e+06	1.3521e+06	1.91566e+07	1.19303e+07	3402195	1.35359e+06	6.4989e+06	1.23949e+08	High	1.883e-06	3.439e-11
[K].NQILNLTTDNANILLQIDNAR.[L]		2.54358e-07	0.00025181	1	1	1436	P13645	P13645 [208-228]	0	2367.26	4.89507e+07	5.88646e+06	3.04294e+07	3.17782e+08	3.65441e+06	4.35993e+06	7.87453e+07	2.23216e+08	9.22784e+06	1.30084e+07	896427	2.31455e+06	1.27719e+07	815961	6.4147e+06	1.66814e+06	1.19956e+07	9217357	5.40171e+06	1.22041e+06	4.61716e+06	1.24701e+08	High	1.883e-06	1.389e-14
[R].VPPSSFSR.[F]		0.0829161	0.0020788	1	1	279	Q99935	Q99935 [70-77]	0	876.457	3.7443e+07	3.71617e+07	3.40727e+07	5.31038e+07	3.12401e+07	2.2995e+07	41146671	79754199	2.2623e+07	104479149	2.71384e+07	4.67599e+07	2.45748e+07	2.03063e+07	32068624	36572150	43118622	4.62347e+07	2.51311e+07	37760789	44403003	6.66945e+07	High	2.553e-05	0.0007268
[R].LENEIQTYR.[S]		0.00681585	0.00025181	1	1	207	P13645	P13645 [442-450]	0	1165.58	5.1293e+07	7.66598e+06	6.40009e+07	3.83345e+08	2.94298e+06	8.23111e+06	41108327	1.88695e+08	7.6901e+06	1.10699e+07	5606369	5968153	9.96012e+06	8.25299e+06	8.98054e+06	9.20824e+06	7.45917e+06	507213	6728088	7.64194e+06	5096178	71402456	High	1.883e-06	5.363e-06
[R].CPLLVDSEGWVK.[A]	1xCarbamidomethyl [C1]	0.00367412	0.00025181	1	1	68	P01833	P01833 [395-406]	0	1402.7	4.26601e+07	2.85529e+07	6.11696e+07	61656720	23439554	4.55515e+07	39952268	33804427	59881000	661961	3.04218e+07	26798832	2.38408e+07	6.76632e+07	1.3002e+06	127696	8.63755e+07	7.99321e+07	114300	8.01067e+07	244303	91947672	High	1.883e-06	1.611e-06
[K].WTLLQEQGTK.[T]		0.00630966	0.00025181	4	4	70	P04259; P02538; P48668; P13647	P04259 [195-204]; P02538 [195-204]; P48668 [195-204]; P13647 [200-209]	0	1203.64	2.49665e+07	1.85789e+07	28730498	1.06078e+08	2.16956e+07	1.18505e+07	7.04503e+06	99932289	1.01447e+07	4.57496e+07	1.2982e+07	8.92244e+07	7.74407e+07	1.31309e+07	19496783	1.22361e+07	16549470	6.78467e+07	6.86286e+07	16233445	1.77042e+07	7.12772e+07	High	1.883e-06	4.571e-06
[K].GYDVIAQAQSGTGK.[T]		0.0433943	0.00025181	1	2	1	P60842	P60842 [69-82]	0	1394.69	28828774	3.3851e+07	75894984	28828774	17716310	23369500		54834372	39075112	91337144	27362720	20836044	31746374	29059290	36095148	27595954	37227616	75813528	27668804	45417316	36877228	30667080	High	1.883e-06	0.0002006
[R].GMVMYTSK.[D]		0.0451883	0.00025181	1	1	220	Q96DA0	Q96DA0 [132-139]	0	916.427	3.35019e+07	3.40907e+07	26740856	41972368	14847287	42962272	6.78547e+06	111572648	19865876	40724560	19887256	24646206	29807432	70114240	66600880	43334784	22718568	40947112	38989388	62527280	29668842	28163740	High	1.883e-06	0.0002166
[R].AETECQNTEYQQLLDIK.[I]	1xCarbamidomethyl [C5]	5.1329e-06	0.00025181	1	1	297	P13645	P13645 [423-439]	0	2082.96	2.36772e+07	4.76045e+06	2.57938e+07	379419624	2.17343e+07	1.32804e+06	1.36385e+07	201212792	7.95385e+06	10018526	1.18749e+06	763453	1.11388e+07	1.78576e+06	4.70239e+06	415592	8.12687e+06	9.32689e+06	4.81923e+06	1.60439e+06	3.17215e+06	9.91359e+07	High	1.883e-06	4.723e-12
[K].LVAASQAALGL.[-]		0.00363069	0.00025181	1	1	1095	P02768	P02768 [599-609]	0	1013.6	3.5992e+07	3.21269e+07	2.20782e+07	1.01301e+08	1.14577e+07	2.65313e+07	6.16313e+07	4.88262e+07	3.01512e+07	8.10713e+06	3.8512e+07	2.08507e+07	1.99116e+06	2.894e+07	5.65415e+07	6.41247e+07	3.42322e+07	1.52368e+07	1.52756e+06	8.41091e+07	5.19204e+07	5.15392e+07	High	1.883e-06	1.575e-06
[R].DDTYGPYSSPSLR.[I]		0.000322669	0.00025181	1	1	208	Q9UGM3	Q9UGM3 [2326-2338]	0	1457.65	4.22495e+07	3.12704e+07	4.51357e+07	6.78846e+07	1.24819e+07	3.95478e+07	6.44595e+06	1.05797e+08	3.09275e+07	2.00328e+07	3.26056e+07	4.41237e+07	1.65506e+07	43274752	8.25668e+07	2.19075e+07	3.86114e+07	3.16171e+07	1.54855e+07	2.57463e+07	4.79741e+07	2.25784e+07	High	1.883e-06	1.445e-08
[K].QLCSFEIYEVPWENR.[R]	1xCarbamidomethyl [C3]	2.58946e-05	0.00025181	1	1	209	P01037	P01037 [116-130]	0	1969.91	4.40207e+07	1.44324e+07	75407858	7.25851e+06	60236487	3.21702e+07	76949685	1.34074e+07	1.9433e+08	1.80289e+07	5.83315e+06	1.44575e+07	1.52024e+07	1.44073e+07	8.29939e+06	5.43329e+06	1.3359e+07	61991586	1.48152e+07	3534041	8.78864e+06	115371271	High	1.883e-06	1.082e-10
[R].GGCITLISSEGYVSSK.[Y]	1xCarbamidomethyl [C3]	2.12783e-05	0.00025181	1	1	1306	P01833	P01833 [62-77]	0	1657.81	3.12356e+07	3.57246e+07	3.7083e+07	9.74598e+07	1.90033e+07	3.79066e+07	1.0406e+07	2.63102e+07	4.79382e+07	5.00924e+07	2.14245e+07	1.77244e+07	2.21957e+07	4.18277e+07	3.1248e+07	2.55689e+07	5.15517e+07	4.08424e+07	1.47064e+07	6.94794e+07	2.24452e+07	5.9575e+07	High	1.883e-06	7.389e-11
[R].DYQELMNTK.[L]		0.0282194	0.00025181	1	1	199	P04264	P04264 [464-472]	0	1141.52	2.57248e+07	5.49999e+06	17201734	3.68804e+08	3.2057e+06	3.801e+06	3.84707e+07	1.83141e+08	7.36486e+06	1.26182e+07	1.18812e+06	3.87503e+06	1.23638e+07	3.28717e+06	5086770	1.95643e+06	1.03883e+07	1.261e+07	4.82409e+06	1.87391e+06	5946767	80267368	High	1.883e-06	8.613e-05
[R].YLCGAHSDGQLQEGSPIQAWQLFVNEESTIPR.[S]	1xCarbamidomethyl [C3]	1.56156e-07	0.00025181	1	1	610	P01833	P01833 [323-354]	0	3630.73	3.26081e+07	3.16168e+07	3.82062e+07	1.27222e+08	1.97337e+07	3.46593e+07	2.86088e+06	3.06783e+07	19419210	4.49085e+07	1.88931e+07	1.94339e+07	1.4601e+07	2.61294e+07	3.16641e+07	4.28061e+07	5.95307e+07	3.43988e+07	1.64727e+07	6.03371e+07	3.15696e+07	7.02398e+07	High	1.883e-06	5.392e-15
[K].QLCSFQIYEVPWEDR.[M]	1xCarbamidomethyl [C3]	2.60491e-05	0.00025181	1	1	71	P09228	P09228 [116-130]	0	1969.91	4.40207e+07	1.44324e+07	75407858	7.25851e+06	60236487	3.21702e+07	66151132	1.34074e+07	193958592	1.78832e+07	5.83315e+06	1.44575e+07	1.52024e+07	1.44073e+07	8.29939e+06	5.43329e+06	1.3359e+07	61991586	1.48152e+07	3534041	8.78864e+06	115371271	High	1.883e-06	1.101e-10
[K].SKELTTEIDNNIEQISSYK.[S]		1.49786e-07	0.00025181	1	1	131	P13645	P13645 [344-362]	1	2212.1	8.66282e+06	5.00121e+06	3.55389e+06	8.36805e+07	857198	6.17111e+06	1.21606e+07	83465661	6.02971e+06	3.45783e+06	1.64764e+08	1.60486e+08	1.57967e+06	1.39183e+08	1.40405e+06	5.81317e+06	96257576	4.30266e+06	865940	1.46216e+07	55910.5	1.11641e+06	High	1.883e-06	4.982e-15
[K].MYGPGGGK.[Y]		0.0572444	0.0014795	1	1	158	Q96DA0	Q96DA0 [55-62]	0	766.355	2.20243e+07	3.06163e+07	25181746	15827567	15082219	30779024	19262810	107617720	15465302	39532356	21764290	21047638	26736356	60391780	72782512	44037368	23586706	43095648	30392030	77203640	27319324	30842204	High	1.273e-05	0.0003476
[K].CYTAVVPLVYGGETK.[M]	1xCarbamidomethyl [C1]	4.72271e-05	0.00025181	1	1	239	P01591	P01591 [131-145]	0	1656.83	2.31278e+07	3.60101e+07	27199866	1.65427e+08	17581652	4.00784e+07	2.37827e+06	19665436	36837896	44263288	16468619	19479854	1.78451e+07	6.06688e+07	21694168	35200848	46389256	39682948	17065090	5.32977e+07	20989066	38125132	High	1.883e-06	3.464e-10
[K].ELTTEIDNNIEQISSYK.[S]		1.53393e-07	0.00025181	1	1	234	P13645	P13645 [346-362]	0	1996.97	1.66987e+07	3.50779e+06	1.6892e+07	3.92393e+08	1.38244e+06	2.55031e+06	1.65076e+07	1.96462e+08	9105568	8.26814e+06	38401.6	1.32683e+06	1.05422e+07	1.16412e+06	3.50779e+06	495521	7.17073e+06	4.91136e+06	2.65738e+06		2.03296e+06	6.9889e+07	High	1.883e-06	5.214e-15
[K].LFDSDPITVTVPVEVSR.[K]		7.16253e-06	0.00025181	1	1	183	P10909	P10909 [409-425]	0	1873.99	2.80274e+07	3.79668e+07	7.57993e+07	17418052	1.51558e+07	45098912	9.08506e+06	46371598	4.32903e+07	4.40338e+07	4.36708e+07	1.53534e+07	17607852	4.66015e+07	34855409	3.32837e+07	6.11242e+07	32371364	1.74773e+07	41355980	6.39087e+07	2.61291e+07	High	1.883e-06	8.982e-12
[R].VNHVTLSQPK.[I]		0.0124698	0.00025181	1	1	242	P61769	P61769 [102-111]	0	1122.63	3.01008e+07	3.31563e+07	60804000	29275064	15882696	30949920	1.82803e+06	71825192	46417228	79434776	26138514	15170932	17988398	41880248	5.14439e+07	28091318	34986968	59728820	14066817	44100956	31421344	24397562	High	1.883e-06	1.736e-05
[K].TDEPGKYTADGGKHVAYIIR.[S]		2.17908e-05	0.00025181	1	1	470	P31025	P31025 [89-108]	2	2191.11	2.90647e+07	3.28111e+07	78250344	2.96714e+07	2.84704e+07	4.92245e+07	493511	1.52776e+07	5.47986e+07	5.62997e+07	17483114	9.44692e+06	4.83908e+07	27355166	2.8152e+07	3.03333e+07	39341961	7.3242e+07	3.54914e+07	17251880	5.39737e+07	2.83308e+07	High	1.883e-06	7.792e-11
[K].YQYYSNK.[H]		0.0572444	0.0014795	1	1	336	P14555	P14555 [129-135]	0	965.436	2.32469e+07	3.64894e+07	6.27947e+07	1.93759e+07	2.79119e+07	1.07067e+07	26414130	20459516	8.73865e+06	32844106	6.16107e+07	1.13218e+07	3.33729e+07	1.45602e+07	10784978	38251344	4.53757e+07	49756870	3.48087e+07	62086778	78456544	69504160	High	1.273e-05	0.0003478
[R].FDSDAASPR.[EG]		0.00665594	0.00025181	1	2	32	P10321	P10321 [60-68]	0	965.432	2.20086e+07	3.64895e+07	62184240	1.84197e+07	27450784	1.0175e+07	2.3675e+07	20459516	8253841	3.36142e+07	6.13958e+07	1.11642e+07	32744484	1.48418e+07	1.17873e+07	3.88731e+07	44708244	4.92014e+07	3.4252e+07	6.23101e+07	7.88556e+07	69504160	High	1.883e-06	5.09e-06
[R].INLGFSNLK.[L]		0.00933237	0.00025181	1	1	120	Q9UGM3	Q9UGM3 [1804-1812]	0	1005.57	4.40928e+07	3.01977e+07	54384720	69208328	9688691	35748504	2142771	93062784	27679810	37925632	30970432	41602712	1.11765e+07	39877636	63481084	18944636	27923698	31188836	9732274	29444260	35365052	17154166	High	1.883e-06	9.851e-06
[R].ADEGWYWCGVK.[Q]	1xCarbamidomethyl [C8]	0.0018765	0.00025181	1	1	204	P01833	P01833 [537-547]	0	1370.58	2.78619e+07	3.0573e+07	28162266	124294304	19757018	27949344	5.07564e+06	27774826	47760428	29864832	19799866	15212860	22141090	39058068	31297974	24306986	53704188	33851512	14367536	46118424	24384868	65634624	High	1.883e-06	4.368e-07
[R].DHPNATVWR.[K]		0.155614	0.00687322	1	1	47	Q9UMR5	Q9UMR5 [203-211]	0	1095.53	2.53637e+07	3.86163e+07	2.8647e+07	23677356	26068214	29303751	2.46783e+07	19625488	3.02487e+07	35279254	41671398	46954344	34759779	40673962	41993409	40652443	34657763	36735126	40593788	43355057	3.51124e+07	34663569	High	0.0001682	0.00256
[K].SVTCHVK.[H]	1xCarbamidomethyl [C4]	0.112636	0.00437299	2	3	237	P0DOX2; P01876	P0DOX2 [197-203]; P01876 [82-88]	0	830.419	2.4361e+07	2.7187e+07	37739092	1.04461e+08	26728334	2.22034e+07	7.49262e+06	18999686	36072268	11205220	24828684	2.55017e+07	12963065	6.19719e+07	26529540	58840024	65347708	4.48481e+07	14994151	2.24106e+07	27860786	3.78586e+07	High	7.154e-05	0.00133
[K].GFFDPNTEENLTYLQLK.[E]		1.7485e-05	0.00025181	1	1	22	P15924	P15924 [2414-2430]	0	2028.99	2.21315e+07	3.38431e+07	4.60959e+07	1.79665e+07	2.72619e+07	1.61409e+07	156433	3.12816e+07	5.23194e+07	5.57277e+07	3.42413e+07	2.64565e+07	1.76168e+07	2.49426e+07	514683	1.51616e+07	3.34495e+07	6.77639e+07	2.00997e+07	47618460	8.92143e+07	5.43642e+07	High	1.883e-06	5.052e-11
[K].FASFIDK.[V]		0.0862499	0.0020788	15	18	76	Q5XKE5; P08729; Q7Z794; Q7RTS7; P35908; P04259; P02538; Q01546; P48668; P12035; Q3SY84; Q14CN4; P05787; P19013; P13647	Q5XKE5 [153-159]; P08729 [102-108]; Q7Z794 [175-181]; Q7RTS7 [151-157]; P35908 [189-195]; P04259 [174-180]; P02538 [174-180]; Q01546 [194-200]; P48668 [174-180]; P12035 [209-215]; Q3SY84 [141-147]; Q14CN4 [136-142]; P05787 [102-108]; P19013 [148-154]; P13647 [179-185]	0	827.43	2.25201e+07	4.17305e+06	23499283	2.31502e+08	3.87443e+06	2411977	21581788	2.4947e+08	6404559	21806452	1.4848e+06	2425214	6.01531e+06	2.4668e+06	3891385	442660	6.85449e+06	16905492	2.34554e+06	989195	4.4751e+06	97565832	High	2.714e-05	0.0007829
[R].SQYEQLAEQNR.[K]		0.00217727	0.00025181	1	1	326	P13645	P13645 [323-333]	0	1365.64	2.48814e+07	3.58038e+06	1.63472e+07	3.8025e+08	1793549	1976123	37870735	1.55738e+08	4.86623e+06	7658738	438592	1.33026e+06	7.48041e+06	1.28067e+06	4185685	961092	7.21473e+06	6054465	3.0626e+06	350018	2.75857e+06	5.96502e+07	High	1.883e-06	5.835e-07
[R].GSWGTVCDDSWDTSDANVVCR.[Q]	2xCarbamidomethyl [C7; C20]	9.14122e-07	0.00025181	1	1	271	Q9UGM3	Q9UGM3 [382-402]; [881-901]	0	2386.97	3.04343e+07	3.194e+07	47566587	2.53474e+07	9.10017e+06	3.65421e+07	3.25008e+06	67580620	2.20111e+07	3.39397e+07	4.44819e+07	4.32969e+07	1.66525e+07	40938002	6.23645e+07	24277557	3.79117e+07	2.29262e+07	1.78908e+07	3.00582e+07	5.62236e+07	2.4243e+07	High	1.883e-06	1.654e-13
[K].VTMLISGRCQEVK.[A]	1xCarbamidomethyl [C9]	0.0015239	0.00025181	1	1	498	P31025	P31025 [71-83]	1	1520.79	2.37432e+07	3.13877e+07	52509892	11613715	1.87291e+07	31257232	3.00996e+07	3.53073e+06	57598844	58830119	2.188e+07	1.28364e+07	35965224	1.89048e+07	3.23232e+07	1.37294e+07	2.84641e+07	7.64041e+07	30479381	2.95305e+07	56147022	52711889	High	1.883e-06	2.923e-07
[K].DGSFSVVITGLR.[K]		0.000426756	0.00025181	1	1	1135	P01833	P01833 [305-316]	0	1250.67	3.28103e+07	2.85449e+07	2.86974e+07	9.4504e+07	2.41468e+07	3.75126e+07	3.91157e+07	2.74827e+07	2.98845e+07	2.73952e+07	1.74029e+07	1.85339e+07	1.72388e+07	3.31497e+07	2.47238e+07	3.31138e+07	5.24343e+07	2.97429e+07	1.73984e+07	4.91357e+07	1.71711e+07	4.78557e+07	High	1.883e-06	2.47e-08
[R].SQYEQLAEQNRK.[D]		0.104848	0.00375682	1	1	125	P13645	P13645 [323-334]	1	1493.73	1.18791e+07	5.1258e+06	1.13546e+07	3.44621e+08	1400098	3.44339e+06	1.24278e+07	137957484	8.58292e+06	16804932	1.03599e+06	2.62687e+06	1.3666e+07	2.3729e+06	6.09388e+06	1.29124e+06	5.04236e+06	1.33365e+07	4.8414e+06	4.20372e+06	5.21062e+06	1.05569e+08	High	6.069e-05	0.001155
[K].AEAESLYQSK.[Y]		0.0114798	0.00025181	1	1	268	P04264	P04264 [367-376]	0	1125.54	4.14414e+07	5.5999e+06	27179953	2.8436e+08	3.13217e+06	4.43477e+06	6.31859e+07	1.51876e+08	5.46207e+06	1.20497e+07	1.28553e+06	2.22232e+06	8.81402e+06	1.88381e+06	4.71467e+06	1.82803e+06	1.22714e+07	6.47745e+06	6.06632e+06	2938644	5741211	6.49421e+07	High	1.883e-06	1.471e-05
[R].NECFLQHK.[D]	1xCarbamidomethyl [C3]	0.10142	0.00337339	1	1	196	P02768	P02768 [123-130]	0	1075.5	3.3629e+07	2.23614e+07	4.08547e+07	1.58033e+08	8.18888e+06	2.76813e+07	4.93256e+06	7.15363e+07	2.82821e+07	9550552	1.47878e+07	5.39593e+06	1.69713e+06	21453122	43450168	62472032	28959074	19828856	1.18056e+06	4.60193e+07	2.33081e+07	3.28574e+07	High	5.45e-05	0.001086
[K].SPVGVQPILNEHTFCAGMSK.[Y]	1xCarbamidomethyl [C15]	1.59919e-06	0.00025181	1	1	177	P00738	P00738 [326-345]	0	2172.06	1.64705e+07	1.75554e+07	18417918	14728980	2.2097e+07	10922676	1.29926e+07	19469672	6.1548e+06	48155343	14743952	118381020	8.7661e+07	15112439	15888682	10790478	12925437	7.24411e+07	90745833	1.82962e+07	16844516	4.47865e+07	High	1.883e-06	4.925e-13
[K].YEELQQTAGR.[H]		0.00167602	0.00025181	1	1	140	P13647	P13647 [365-374]	0	1194.57	3.12369e+07	2.95695e+07	4.34483e+07	54270062	1.58785e+07	2.24576e+07	1.60682e+07	6.26319e+07	2.80061e+07	5.02577e+07	2.26234e+07	2.00545e+07	2.95762e+07	2.59587e+07	3.37633e+07	2.48586e+07	2.95629e+07	3.5649e+07	2.90198e+07	3.31839e+07	3.27284e+07	3.25133e+07	High	1.883e-06	3.523e-07
[K].NNLEALEDFEKAAGARGLSTESILIPR.[Q]		1.94615e-05	0.00025181	1	1	226	P31025	P31025 [140-166]	2	2914.53	1.41824e+07	3.15624e+07	70396870	1.03443e+07	21591214	1.94446e+07	4.47345e+06	3.86881e+06	4.60678e+07	100978184	18704709	1.28365e+07	1.36298e+07	4.10481e+06	4.27674e+07	1.47842e+07	26802201	7.41584e+07	21168771	37168000	61998410	51806252	High	1.883e-06	6.21e-11
[K].SQPMGLWR.[Q]	1xOxidation [M4]	0.11704	0.00437299	1	1	127	P25311	P25311 [68-75]	0	990.483	2.49295e+07	2.67104e+07	3.09015e+07	1.39856e+08	1.5351e+07	2.79293e+07	4.01094e+06	2.22519e+07	2.50122e+07	35091138	23037236	1.82674e+07	1.77712e+07	2.9043e+07	1.92782e+07	2.67103e+07	5.8124e+07	26710519	2.34616e+07	3.10767e+07	3.02642e+07	3.60164e+07	High	8.549e-05	0.001438
[R].LLIYGASIR.[A]		0.196407	0.0121847	1	1	31	A0A087WSY6	A0A087WSY6 [66-74]	0	1005.61	4.1838e+06	2.04679e+07	1357609	2.89909e+06	74526240	1.11174e+06	6.03783e+06	19658264	6.96671e+07	987409	24857718	9.07355e+06	9.09478e+07	114461904	79627104	91602544	17805945	965876	23527780	1106110	15888883	13552923	High	0.000295	0.004115
[K].ESIILKLER.[N]		0.137696	0.00552393	1	1	68	Q96Q89	Q96Q89 [1191-1199]	1	1100.67	11249652	2.76267e+07	11157707	12936854	15440864	11249652		10398385	16670347	51020844	36612216	66430714	16613681	112555232	79471242	17297288	15828769	23801968	18729050	47622653	32066084	22948306	High	0.0001305	0.001996
[R].NLDLDSIIAEVK.[A]		0.000930207	0.00025181	6	7	162	Q5XKE5; P35908; P04259; P02538; P48668; P13647	Q5XKE5 [308-319]; P35908 [342-353]; P04259 [327-338]; P02538 [327-338]; P48668 [327-338]; P13647 [332-343]	0	1329.73	2.98015e+07	4.73551e+06	17191586	2.22878e+08	3.01353e+06	2.6809e+06	51660848	1.8315e+08	6928485	10577328	1.61071e+06	2.41104e+06	7677105	1.56012e+06	4436449	1.43966e+06	8.93268e+06	10926591	2.48497e+06	1.854e+06	5054724	9.65102e+07	High	1.883e-06	1.12e-07
[R].LRSEIDNVK.[K]		0.213929	0.0149753	1	1	121	P04264	P04264 [408-416]	1	1073.59	1.24816e+07	4.95495e+06	16074945	306091040	1.77888e+06	1.80262e+06	9.69155e+06	140228464	4.88863e+06	11722104	208741		6.23998e+06	1.7851e+06	3356223	189900	8915588	7.19421e+06	2.66238e+06		5.02218e+06	5.70397e+07	High	0.0003617	0.004935
[K].VTSIQDWVQK.[T]		0.00927726	0.00025181	1	1	231	P00738	P00738 [392-401]	0	1203.64	2.06507e+07	1.77904e+07	2.29854e+07	4.26602e+07	21483994	1.18505e+07	10640199	19849644	8.33565e+06	44551095	1.15582e+07	8.53152e+07	7.49311e+07	1.31309e+07	19496783	1.22361e+07	1.50134e+07	6.13545e+07	6.86286e+07	16233445	15086385	35447650	High	1.883e-06	9.727e-06
[K].LDELRDEGK.[A]		0.108979	0.00375682	1	1	387	P02768	P02768 [206-214]	1	1074.54	1.8551e+07	2.60026e+07	2.53816e+07	7.76628e+07	8.70725e+06	1.52041e+07	3.29304e+06	22634632	2.66524e+07	2.42628e+07	3.21291e+07	1.36002e+07	9.90345e+06	3.59682e+07	80209216	2.54055e+07	21109278	2.66137e+07	9.47345e+06	7.68657e+07	37004337	2.38546e+07	High	6.37e-05	0.001247
[R].TPEVTCVVVDVSHEDPEVK.[F]	1xCarbamidomethyl [C6]	1.02353e-06	0.00025181	1	2	297	P0DOX5	P0DOX5 [258-276]	0	2139.03	1.96657e+07	3.11367e+07	2.32127e+07	5.99233e+07	1.11933e+07	1.85653e+07	1.64419e+07	2.08313e+07	2.15685e+07	8.59602e+06	4.06301e+07	1.18181e+07	1.42434e+06	2.55959e+07	3.22634e+07	3.87291e+07	3.14639e+07	3.08128e+07	909064	8.48444e+07	5.68682e+07	5.04827e+07	High	1.883e-06	2.074e-13
[K].SQYLLTAIHK.[W]		0.00413802	0.00025181	1	1	174	Q8N474	Q8N474 [277-286]	0	1173.66	1.73899e+07	2.81701e+07	36361266	16127107	1.59238e+07	18751475	8.31776e+06	51387216	17756546	60663942	25800111	23758710	35204782	27130313	36147802	20342016	27565433	48253662	28788071	30140854	30853436	20767676	High	1.883e-06	2.018e-06
[R].HPYFYAPELLFFAK.[R]		7.2483e-05	0.00025181	1	1	334	P02768	P02768 [170-183]	0	1742.89	2.28609e+07	1.79316e+07	26437389	1.49277e+08	9.14935e+06	1.97682e+07	406266	55088438	20502470	7.55248e+06	1.82041e+07	6.05107e+06	903289	8.56971e+06	3.88352e+07	6.16003e+07	30377161	1.63609e+07	617058	5.26162e+07	17663225	41809687	High	1.883e-06	7.939e-10
[R].LVGGPMDASVEEEGVRR.[A]		0.000416721	0.00025181	1	1	183	P01034	P01034 [35-51]	1	1800.89	22767133	2.77334e+07	4.83052e+07		22767133	1.32915e+07	9.62885e+06	2.41867e+07	3.49733e+07	3.84548e+07	23501854	1.45604e+07	2.90678e+07	22060684	2.65624e+07	14809203	23693207	5.77312e+07	25702818	2.8956e+07	3.1789e+07	5.87216e+07	High	1.883e-06	2.378e-08
[R].YWCNDGKTPGAVNACHLSCSALLQDNIADAVACAK.[R]	4xCarbamidomethyl [C3; C15; C19; C33]	5.31945e-06	0.00025181	1	1	259	P61626	P61626 [81-115]	1	3850.74	6471893	1.73342e+07	13049599	2.2714e+06	6471893	7.89547e+06		5.21964e+06	3.15213e+06	1.5476e+08	1.12965e+07	2.9356e+07	14549815	20651528	2.15715e+07	8.8258e+06	1.0766e+07	4.42281e+07	9.52107e+06	1.00166e+08	1.00292e+08	1.01278e+07	High	1.883e-06	5.065e-12
[K].FNWYVDGVEVHNAK.[T]		0.000156154	0.00025181	1	2	168	P0DOX5	P0DOX5 [277-290]	0	1677.8	2.20692e+07	2.56298e+07	2.97121e+07	8.30772e+07	1.01472e+07	1.93412e+07	1.29297e+07	2.51819e+07	1.88136e+07	8.62939e+06	32552334	1.21166e+07	792822	2.40989e+07	2.33782e+07	4.16087e+07	2.7258e+07	27307593	944026	75113110	4.83592e+07	5.02935e+07	High	1.883e-06	3.546e-09
[R].QQTVGGVNYFFDVEVGR.[T]		5.38312e-06	0.00025181	1	1	6058	P01037	P01037 [75-91]	0	1914.93	2.40421e+07	1.27979e+07	3.2587e+07	7.7686e+06	3.11194e+07	1.85743e+07	8.21531e+07	8.08194e+06	1.1489e+08	1.94898e+07	7.84334e+06	2.1952e+07	9.09864e+06	1.80011e+07	8.39956e+06	5.86784e+06	7.8226e+06	6.29429e+07	1.88372e+07	8.30382e+06	8.68886e+06	8.90724e+07	High	1.883e-06	5.173e-12
[K].ITLLELK.[E]		0.148378	0.00609945	1	1	96	Q7Z6K1	Q7Z6K1 [345-351]	0	829.539	2.60391e+07	2.92543e+07	18598934	25460892	45868416	30017648	12538936	26630470	28411328	18742266	30122358	27808112	30866232	33779068	35021136	36887696	27629540	14417168	42280520	20739012	21382812	30929374	High	0.000157	0.002329
[K].IEPPDTGLYYDEYLK.[Q]		0.000466584	0.00025181	1	1	63	P80303	P80303 [45-59]	0	1815.87	32754322	2.17148e+07	2.62856e+07	40005328	16128948	33294436		32754322	20452508	40176552	20924480	30597880	18843604	2.12185e+07	17613976	2.04469e+07	5.95405e+07	31293312	28214978	33048444	22222686	17580276	High	1.883e-06	2.939e-08
[R].NFPPSQDASGDLYTTSSQLTLPATQCPDGK.[S]	1xCarbamidomethyl [C26]	9.30585e-07	0.00025181	1	2	1169	P0DOX2	P0DOX2 [167-196]	0	3196.47	3.41347e+07	1.50154e+07	42618352	8.21234e+07	2.73397e+07	56867131	5.98654e+06	9.8838e+06	7.60608e+06	3.41188e+07	9.59353e+06	8.38844e+06	3.77356e+06	5.92795e+07	1.18172e+07	1.90791e+07	6.09662e+07	58029522	3.21692e+06	1.99725e+07	1.07277e+07	2.49406e+07	High	1.883e-06	1.72e-13
[K].DLGEENFK.[A]		0.0431438	0.00025181	1	1	444	P02768	P02768 [37-44]	0	951.442	2.15973e+07	2.24288e+07	2.14807e+07	7.52895e+07	1.02887e+07	2.17146e+07	1.75577e+07	4.78693e+07	25095837	5.52127e+06	2.00453e+07	1.33212e+07	1.68879e+06	1.89915e+07	5.40238e+07	64211339	31014016	1.28268e+07	2.43001e+06	4.9795e+07	28225744	38682813	High	1.883e-06	0.0001986
[K].LGHPDTLNQGEFK.[E]		0.000340415	0.00025181	1	1	269	P06702	P06702 [26-38]	0	1455.72	1.98293e+07	6.09549e+06	9056725	2.72567e+08	9.43205e+06	27064131	2.30977e+07	17023347	2.34622e+07	1.0745e+07	5.29119e+06	7022049	4.31698e+06	34101301	11567094	4.40472e+06	2.40622e+06	2.00418e+07	2.61292e+06	4.48156e+06	3.82456e+06	80355956	High	1.883e-06	1.598e-08
[R].EILSVDCSTNNPSQAK.[L]	1xCarbamidomethyl [C7]	2.7811e-05	0.00025181	1	1	191	P10909	P10909 [307-322]	0	1762.83	1.9327e+07	2.99104e+07	6.23834e+07	1.30146e+07	1.03126e+07	2.87011e+07	6.32108e+06	32064454	3.80889e+07	4.12023e+07	32664298	1.19307e+07	14955721	32409764	27603810	19998308	41302304	2.45214e+07	16732351	3.29639e+07	42393972	18110549	High	1.883e-06	1.243e-10
[K].AQYEDIAQK.[S]		0.0449276	0.00025181	1	1	376	P04264	P04264 [356-364]	0	1065.52	3.25098e+07	3.47116e+06	13125814	232211040	2.42356e+06	1.88677e+06	8.05197e+07	1.26143e+08	3.9375e+06	7565509	1.08e+06	2.62179e+06	6.60605e+06	1.71906e+06	3.06005e+06	1459735	9462800	5.76154e+06	2.60756e+06	2287107	4.12111e+06	51423716	High	1.883e-06	0.0002136
[K].LVGIQIQTLMQK.[M]		0.000651019	0.00025181	1	1	144	P20061	P20061 [63-74]	0	1371.8	2.14426e+07	2.30329e+07	32683518	11209063	1.55846e+07	2.95025e+07	10432828	37914848	4.21084e+07	4.23478e+07	22822130	14855768	2.13913e+07	44396736	61642080	3.14837e+07	2.30058e+07	2.30601e+07	1.79026e+07	3.20543e+07	19731314	15687757	High	1.883e-06	5.641e-08
[K].YWCLWEGAQNGR.[C]	1xCarbamidomethyl [C3]	0.00200335	0.00025181	1	1	7	P01833	P01833 [383-394]	0	1539.68	2.53631e+07	1.61752e+07	21499728	48328568	29920810	50911056	1.06024e+06	12566186	4.01221e+06	32696748	11354627	64936628	20556646	34640744	7.27368e+06	86743064	16636457	15726802	63722816	11062394	6.08323e+06	10807646	High	1.883e-06	4.994e-07
[R].FPSVYLR.[C]		0.0761723	0.0020788	1	1	205	Q9UGM3	Q9UGM3 [2353-2359]	0	881.488	3.49578e+07	2.30809e+07	47624088	47280052	1.01589e+07	25846984	2.88736e+06	77198232	20250172	25560632	23149308	27923734	9888270	28364190	46102328	15273801	28398258	23012618	10223375	20139326	27690280	15761416	High	2.074e-05	0.0006088
[K].NILDRQDPPSVVVTSHQAPGEK.[K]		2.02887e-07	0.00025181	1	1	165	P25311	P25311 [199-220]	1	2387.23	9.09964e+06	2.70527e+07	1.51482e+07	1.18326e+07	2.77623e+06	1.02966e+07	3095295	8.04181e+06	2.09944e+07	111437374	29854206	1.90128e+07	1.06728e+07	37748266	24514012	1.12963e+07	1.26125e+07	44622330	1.36509e+07	58161294	7.67919e+07	31568112	High	1.883e-06	8.98e-15
[R].RHPYFYAPELLFFAK.[R]		7.55652e-06	0.00025181	1	1	534	P02768	P02768 [169-183]	1	1899	1.85873e+07	2.04151e+07	3.09139e+07	7.38339e+07	9896754	1.11758e+07	556329	3.53722e+07	1.56044e+07	6.86327e+06	2.68276e+07	7.64148e+06	977912	3.10288e+07	5.62502e+07	8.04082e+07	2.53126e+07	1.50211e+07	502954	7.1932e+07	1.64652e+07	2.71358e+07	High	1.883e-06	9.93e-12
[K].TLLSNLEEAK.[K]		0.0182905	0.00025181	1	1	132	P10909	P10909 [69-78]	0	1117.61	2.45391e+07	2.49559e+07	43293568	22348138	11940926	28414028	8.99809e+06	26944874	38515584	24639090	34421964	12140118	14727289	41962076	25276800	23053320	39391172	24117632	13678202	36097260	42459936	19025802	High	1.883e-06	3.655e-05
[K].LFGIESSSGTILWK.[Q]		0.162297	0.00764302	1	1	61	Q8N766	Q8N766 [545-558]	0	1537.83	1.81014e+07	2.61433e+07	4.59157e+07	9.63861e+06	1.60302e+07	2.04401e+07	3.61796e+06	3.8641e+07	22281506	4.94836e+07	19651654	2.29871e+07	3.24553e+07	2.4391e+07	3.22678e+07	2.58217e+07	3.19727e+07	3.64532e+07	2.64689e+07	3.44278e+07	22814794	1.68116e+07	High	0.0001841	0.002778
[K].RMPCAEDYLSVVLNQLCVLHEK.[T]	2xCarbamidomethyl [C4; C17]; 1xOxidation [M2]	1.7485e-05	0.00025181	1	1	151	P02768	P02768 [469-490]	1	2690.31	2.71063e+07	1.8051e+07	3.09544e+07	3.08604e+07	2.06363e+06	1.73342e+07	147027344	2.3809e+07	1.64944e+07	2.33119e+07	1.97545e+07	1.47079e+07	1.32788e+07	4.18541e+06	1.48216e+07	5.06634e+06	2.55127e+07	2.2357e+07	1.20415e+07	3.92376e+07	2.59482e+07	2.66945e+07	High	1.883e-06	5.083e-11
[R].GSFTSSSNFMSIR.[F]		0.000617085	0.00025181	1	1	168	Q9UGM3	Q9UGM3 [2086-2098]	0	1420.65	3.04799e+07	2.13826e+07	44625652	48909648	6.58063e+06	20818220	1.25903e+06	65633612	19075448	31758486	22011494	28244920	7700720	32972890	47386260	13474305	19207490	26067106	7375259	20771634	30863110	13459557	High	1.883e-06	5.049e-08
[R].ILLNPQDKDGSFSVVITGLR.[K]		8.66471e-06	0.00025181	1	1	292	P01833	P01833 [297-316]	1	2172.2	1.76275e+07	2.27547e+07	2.008e+07	72849173	9.08662e+06	1.87133e+07	16604685	1.32523e+07	2.21909e+07	5.29905e+07	17663834	1.54471e+07	8.72764e+06	2.40721e+07	2.5669e+07	2.05488e+07	2.33327e+07	3.67531e+07	9.2573e+06	5.05583e+07	2.07655e+07	41105783	High	1.883e-06	1.301e-11
[K].QSLEASLAETEGR.[Y]		0.000136184	0.00025181	1	1	320	P13645	P13645 [387-399]	0	1390.68	2.58401e+07	75063.5	1.94156e+07	2.40669e+08		30573.2	2.58401e+07	1.54676e+08	27914.7	75063.5	19913.4	7695.4	119382	1.32221e+06	266695		58497	247062	14020.1	558149	24467	48038512	High	1.883e-06	2.692e-09
[R].ASSIIDELFQDR.[F]		0.00123754	0.00025181	1	1	208	P10909	P10909 [183-194]	0	1393.7	25958496	2.1805e+07	48765824	15706474	10007842	30920714		25958496	30076310	25589146	33862508	11234509	11793222	21240796	18561086	21203618	41075308	22384162	13651149	31358210	49135460	20031876	High	1.883e-06	1.953e-07
[K].LYTVEYLSNMVGGR.[K]		7.55655e-05	0.00025181	1	1	61	Q13867	Q13867 [283-296]	0	1601.8	1.70066e+07	2.1518e+07	55837504	6.19515e+06	31410594	9207820	1.80277e+06	34255764	1.158e+06	54915704	16439753	11282121	42116040	8556045	25485946	18913506	42960124	51767620	43085428	24481206	18277850	1.27731e+07	High	1.883e-06	8.691e-10
[K].LLETECPQYIR.[K]	1xCarbamidomethyl [C6]	0.00195626	0.00025181	1	1	199	P05109	P05109 [37-47]	0	1421.71	1.56934e+07	5.51381e+06	1.22099e+07	230120196	9.95478e+06	1.75472e+07	1.40354e+07	2.53422e+07	2.72529e+07	11632410	3.22966e+06	4285748	6.02514e+06	1.84322e+07	11249335	3.84305e+06	4.69817e+06	23869548	3.822e+06	5.04588e+06	4.77709e+06	9.05148e+07	High	1.883e-06	4.723e-07
[R].TYWELLSGGEPLSQGAGSYVVR.[N]		2.42535e-07	0.00025181	1	1	412	P20061	P20061 [400-421]	0	2369.18	2.81061e+07	2.22803e+07	31506583	25072625	1.03954e+07	33883220	1.15986e+07	44150561	30789285	38285768	1.82872e+07	21767666	14621151	14012120	40844625	21118999	2.52125e+07	2.2805e+07	1.40954e+07	2.92772e+07	27522327	2.11277e+07	High	1.883e-06	1.266e-14
[K].LEEIDGFFAR.[N]		0.134046	0.00534887	1	1	8	O00391	O00391 [173-182]	0	1196.59	2.24012e+07	2.66946e+07	28025182	19389454	2.58807e+07	36515020	3.73246e+06	16237226	2.67122e+07	23810014	26165208	20030068	2.96051e+07	26678151	1.98364e+07	31512364	28941290	21708328	2.85744e+07	25945820	26711132	3.15675e+07	High	0.0001232	0.001888
[R].GSHPWQVALLSGNQLHCGGVLVNER.[W]	1xCarbamidomethyl [C17]	2.58946e-05	0.00025181	1	1	11	P49862	P49862 [39-63]	0	2728.37	3.23151e+07				26666204	3.23151e+07		50278656															High	1.883e-06	1.086e-10
[R].YKKPECQSDWQCPGK.[K]	2xCarbamidomethyl [C6; C12]	4.06998e-05	0.00025181	1	1	441	P03973	P03973 [46-60]	1	1910.85	1.10365e+07	2.72566e+07	8.54751e+06	1.42126e+07	8.57008e+06	2.72866e+07	4.34943e+06	2.92489e+07	2.34665e+07	4.18213e+07	2.31821e+07	2.67568e+07	1.61883e+07	38240614	3.9415e+07	3.77747e+07	1.1762e+07	2.77658e+07	16706356	52740449	4.15683e+07	1.69019e+07	High	1.883e-06	2.602e-10
[R].NIETIINTFHQYSVK.[L]		0.00108577	0.00025181	1	1	159	P06702	P06702 [11-25]	0	1806.94	1.91852e+07	5.25296e+06	7.42268e+06	272412016	7.70605e+06	1.96444e+07	31806138	1.87367e+07	1.58844e+07	1.1409e+07	2.98645e+06	4.32938e+06	2.64772e+06	8.52036e+06	9.48805e+06	4.19577e+06	2.70651e+06	1.68203e+07	2.04434e+06	5.5017e+06	5.01547e+06	63038384	High	1.883e-06	1.513e-07
[R].QVEQELR.[S]		0.0897074	0.00227284	1	1	435	Q8N5G2	Q8N5G2 [402-408]	0	901.474	2.01267e+07	2.50215e+07	2.22335e+07	5.31169e+07	1.40295e+07	1.70741e+07	20853296	1.94254e+07	30841857	2.56992e+07	22292482	1.66926e+07	2.63471e+07	26814400	36957793	2.0187e+07	1.91562e+07	2.63924e+07	1.89566e+07	32436894	1.64571e+07	24361670	High	3.038e-05	0.0008458
[K].AMTVDREFPEMNLESVTPMTLTTLEGGNLEAK.[V]	2xOxidation [M11; M]	1.99297e-07	0.00025181	1	1	926	P31025	P31025 [39-70]	1	3556.69	1.44823e+07	1.20784e+07	1.48084e+07	2.01914e+08	1.52333e+07	1.41633e+07	1.06978e+07	1.24093e+07	2.32629e+07	1.8895e+07	7.43191e+06	7.10771e+06	8.30609e+06	4.85241e+06	8.93232e+06	8.45983e+06	4.40269e+07	3.23253e+07	1.68777e+07	1.3086e+07	1.11484e+07	2.76029e+07	High	1.883e-06	8.644e-15
[K].AAISGENAGLVR.[A]		0.00573775	0.00025181	1	1	6	P19827	P19827 [126-137]	0	1157.63	1.61833e+07	2.32329e+07	35634748	7.23885e+06	15878767	16493772	9733910	34245580	20158438	42644984	23448284	23019516	18664946	20716406	29427976	17994622	29304996	40911888	22854398	2.87653e+07	30456784	20733940	High	1.883e-06	3.826e-06
[K].GVAGGSVAVLCPYNR.[K]	1xCarbamidomethyl [C11]	8.31124e-05	0.00025181	1	1	97	P01833	P01833 [361-375]	0	1519.77	2.06671e+07	1.82255e+07	28680552	110204352	17063472	2.50319e+07	3.70441e+06	9616751	14971995	37125900	1.82255e+07	14678473	7.63237e+06	31481856	11467493		46365828	34183372	5.4268e+06	1.22522e+06	27829474	24165578	High	1.883e-06	1.041e-09
[R].AQLVDMK.[R]		0.153169	0.00669273	1	1	68	P02671	P02671 [161-167]	0	804.428	2.31058e+07	2.07834e+07	26547897	45421398	1.22978e+07	2.01099e+07	2.06071e+06	44068704	2.07643e+07	45834268	1.58321e+07	1.77042e+07	16373228	1.92445e+07	3.04518e+07	2.08025e+07	2.44444e+07	2.92596e+07	20008378	2.6817e+07	2.80977e+07	1.63333e+07	High	0.0001624	0.002486
[K].SISISVAR.[G]		0.0645719	0.001938	1	1	255	P04264	P04264 [75-82]	0	832.489	1.67312e+07	5.29209e+06	16522145	1.78442e+08	4.45011e+06	2.5881e+06	1.6943e+07	1.46563e+08	6.91129e+06	11166365	2102655	2.48285e+06	10032915	2.38361e+06	4152072	2.84926e+06	9322938	9042861	3.59891e+06	4591878	6.09908e+06	63632588	High	1.604e-05	0.0004394
[R].SLVNLGGSK.[S]		0.0214331	0.00025181	1	1	152	P04264	P04264 [66-74]	0	874.499	1.45961e+07	5.60183e+06	11310058	1.61592e+08	4.06422e+06	2.23092e+06	1.88368e+07	1.45358e+08	5748162	12279175	2.41186e+06	2.80473e+06	6.37268e+06	2.69574e+06	5.03761e+06	3.81063e+06	1.09931e+07	8.2256e+06	2867359	5459228	7.98761e+06	8.41044e+07	High	1.883e-06	5.019e-05
[K].LALDIEIATYR.[KT]		0.000588408	0.00025181	5	6	3434	P08729; P04264; Q6KB66; P05787; P19013	P08729 [383-393]; P04264 [473-483]; Q6KB66 [374-384]; P05787 [382-392]; P19013 [430-440]	0	1277.71	2.42246e+07	2.92571e+06	1.13095e+07	2.39197e+08	3.0462e+06	1.99906e+06	5.18885e+07	9.42753e+07	6.66523e+06	9.24232e+06	1.08488e+06	1.42629e+06	7.55758e+06	2.40204e+06	2.72977e+06	1.63589e+06	6.81605e+06	6.27908e+06	2.20976e+06	1.95705e+06	3.13571e+06	3.64515e+07	High	1.883e-06	4.632e-08
[R].NVSTGDVNVEMNAAPGVDLTQLLNNMR.[S]		1.20907e-06	0.00025181	1	1	927	P13645	P13645 [296-322]	0	2872.39	2.48025e+07	3.82814e+06	1.65388e+07	1.63418e+08	746387	6.08246e+06	3.71953e+07	1.37395e+08	1.21027e+06	1.05994e+07	226085	3.48269e+06	6.52053e+06	1.61111e+06	4.62893e+06	385678	6.46294e+06	8.59603e+06	3.77795e+06	902973	3.87899e+06	7.41595e+07	High	1.883e-06	2.858e-13
[R].EVNYIDK.[I]		0.178219	0.00996026	1	1	4	Q08257	Q08257 [202-208]	0	880.441	848722	2.18842e+07	744739	3.16306e+06	816103	848722		2.83516e+06	20893912	8.58064e+06	62917372	22921526	1.13634e+06	62414632	70007560	12797128	1.25588e+07	12091882	1.10561e+06	100160112	41369364	3.47719e+07	High	0.0002269	0.003372
[K].TRLEQEIATYR.[RS]		0.00706291	0.00025181	5	6	93	P02533; P19012; P13646; Q04695; P08779	P02533 [406-416]; P19012 [397-407]; P13646 [396-406]; Q04695 [375-385]; P08779 [408-418]	1	1379.73	2.5581e+07	1.33969e+06	2.20854e+06	94484924			6925838	121314484	572181	3.55421e+06				1.33969e+06						556978		4.6049e+07	High	1.883e-06	5.748e-06
[K].SQPNLDTCAFHEQPELQKK.[Q]	1xCarbamidomethyl [C8]	0.00900653	0.00025181	3	3	113	P01036; P09228; P01037	P01036 [97-115]; P09228 [97-115]; P01037 [97-115]	1	2270.09	2.22644e+06	3.44078e+07	3.98565e+06	1345252	2.02242e+06	2831301	2.45105e+06	1.21504e+06	3.06897e+07	3.64299e+07	51271874	32497847	4.60018e+06	4.47691e+07	2.27889e+07	2.78555e+06	1661225	4.719e+07	8947472	7.03403e+07	5.15992e+07	5.60878e+07	High	1.883e-06	9.13e-06
[R].VGYVSGWGR.[N]		0.0122508	0.00025181	1	1	97	P00738	P00738 [278-286]	0	980.495	1.34509e+07	1.50615e+07	11382475	21623186	18702650	7.93329e+06	873390	15895285	4854446	27740080	9439740	91631664	56640936	8953690	13044861	10474011	9005180	36859080	83106736	16264386	13947586	23356712	High	1.883e-06	1.664e-05
[K].TFLDINK.[D]		0.138436	0.00552393	1	1	123	P20061	P20061 [298-304]	0	850.467	2.05918e+07	2.18672e+07	27339858	15676408	11856213	27048394	736986	43711696	32147066	18906912	17871144	23788872	14674446	44760912	36383364	21264662	28101172	21109930	16908054	22486720	24702922	17111450	High	0.0001305	0.002026
[R].NAEENLIYDYHLIDKLENK.[F]		0.000147135	0.00025181	1	1	294	P20061	P20061 [107-125]	1	2334.16	1.72245e+07	2.39778e+07	2.70889e+07	1.09522e+07	10114698	27438425	6.36132e+06	31090557	24964100	4.80763e+07	17840429	22741199	8.24232e+06	12330295	4.10827e+07	1.92431e+07	25864123	28332719	1.62472e+07	3.66054e+07	29169798	23030396	High	1.883e-06	3.15e-09
[KR].DAEAWFNEK.[S]		0.038198	0.00025181	4	4	316	Q7Z3Y7; P13645; Q7Z3Z0; Q7Z3Y8	Q7Z3Y7 [276-284]; P13645 [335-343]; Q7Z3Z0 [269-277]; Q7Z3Y8 [274-282]	0	1109.49	1.85824e+07	2.71218e+06	14606135	2.43159e+08	1.39643e+06	4321854	2.36413e+07	1.22017e+08	4.09987e+06	5.9872e+06	1.1524e+06	1.28669e+06	6.54774e+06	1.34326e+06	2987238	514520	5.82592e+06	2.86234e+06	2.5699e+06	828696	1.54264e+06	37648472	High	1.883e-06	0.000155
[K].SHCIAEVENDEMPADLPSLAADFVESK.[D]	1xCarbamidomethyl [C3]; 1xOxidation [M12]	9.19565e-08	0.00025181	1	1	365	P02768	P02768 [311-337]	0	2990.34	5.2942e+06	3.90267e+06	2390668	3.98097e+08	2037479	9.30018e+06	5.20993e+06	5.37984e+06	9.10321e+06	1.351e+06	3.73549e+06	1.8232e+06	198601	4.07733e+06	7.39479e+06	4.48999e+06	3.72057e+06	3.71441e+06	390220	5.92e+06	6.64631e+06	1.92339e+07	High	1.883e-06	1.938e-15
[K].ALNSIIDVYHK.[Y]		0.00371807	0.00025181	1	1	115	P05109	P05109 [8-18]	0	1272.69	1.46526e+07	4.27497e+06	2.95127e+06	231612000	7425566	1.78073e+07	37499626	1.20568e+07	20512238	5.68345e+06	2139813	3752402	2.38036e+06	2.18876e+07	1.02421e+07	2.17738e+06	201192	13524555	2.62237e+06	3.70168e+06	4.87031e+06	79313784	High	1.883e-06	1.638e-06
[K].AVLEKTDEPGKYTADGGK.[H]		4.61164e-05	0.00025181	1	1	209	P31025	P31025 [84-101]	2	1878.94	1.47704e+07	2.3962e+07	4.00228e+07	1.34261e+07	16249241	2.41715e+07	3.01592e+06	9.50855e+06	2.90625e+07	4.49679e+07	1.1377e+07	9835646	1.86999e+07	1.37359e+07	34792817	1.98067e+07	2.17691e+07	4.69285e+07	1.65189e+07	2.63758e+07	34223647	2.73021e+07	High	1.883e-06	3.338e-10
[K].GPSVFPLAPSSK.[S]		0.0114798	0.00025181	1	2	98	P0DOX5	P0DOX5 [124-135]	0	1186.65	1.83619e+07	2.02124e+07	29176248	7.96495e+07	8256988	14508727	6987753	2.32384e+07	15842391	8048216	22796380	7743354	972494	17921252	17575190	35169592	24808950	23600080	1264357	47407580	36138120	40508300	High	1.883e-06	1.477e-05
[K].NFGLMMHTVYDSIWCNMK.[S]	1xCarbamidomethyl [C15]; 1xOxidation [M]	6.91134e-06	0.00025181	1	1	650	O75556	O75556 [76-93]	0	2262.98	1.2581e+07	2.0754e+07	6.11892e+07	1.83909e+07	2.05757e+07	8.60655e+06	2.56944e+06	6.0075e+06	6.02164e+06	1.71378e+07	3.52292e+07	1.08785e+07	1.29271e+07	4.71337e+06	4.74947e+06	2.44605e+07	4.65142e+07	3.89121e+07	1.76091e+07	3.7222e+07	3.70918e+07	5.43775e+07	High	1.883e-06	8.379e-12
[K].EFNAETFTFHADICTLSEK.[E]	1xCarbamidomethyl [C14]	1.64748e-06	0.00025181	1	1	4768	P02768	P02768 [525-543]	0	2260.02	1.78455e+07	2.17404e+07	1.92316e+07	3.39045e+07	8.63104e+06	1.4548e+07	1.65592e+07	3.56799e+07	1.2966e+07	8.5309e+06	2.64211e+07	1.02363e+07	1.187e+06	1.16029e+07	4.18803e+07	2.59482e+07	2.49712e+07	1.89276e+07	3.06348e+06	8.06395e+07	3.28263e+07	2.60719e+07	High	1.883e-06	5.204e-13
[KR].STSGGTAALGCLVK.[D]	1xCarbamidomethyl [C11]	0.000107343	0.00025181	2	3	137	P0DOX5; P01860	P0DOX5 [136-149]; P01860 [17-30]	0	1321.68	1.70012e+07	2.1796e+07	1.98382e+07	61216624	1.22043e+07	1.45698e+07	1.24606e+07	2.75359e+07	15722858	9770599	23654044	9211729	1.52791e+06	22192384	18086926	34286828	21406628	22214256	1.78842e+06	54257008	37616484	34971072	High	1.883e-06	1.708e-09
[K].FMETVAEK.[A]		0.0177606	0.00025181	1	1	238	P10909	P10909 [430-437]	0	954.46	1.19623e+07	2.71455e+07	38796064	3728647	7211112	14447710	9904498	20327638	27208302	34853744	33197678	12393385	10023970	42204664	27091762	21049768	27199294	26370804	8481487	31125836	42811632	14165790	High	1.883e-06	3.453e-05
[K].KGETFSCMVGHEALPLAFTQK.[T]	1xCarbamidomethyl [C7]	1.68716e-06	0.00025181	1	2	28	P0DOX2	P0DOX2 [409-429]	1	2351.15	1.12742e+06	8.96934e+07	1.12742e+06	1.16074e+06	32889981	443662		549857										8.96934e+07					High	1.883e-06	5.46e-13
[K].TQPNLDNCPFHDQPHLK.[R]	1xCarbamidomethyl [C8]	8.82074e-05	0.00025181	1	1	414	P01034	P01034 [102-118]	0	2060.96	2.08093e+07	1.65219e+07	4.96227e+07	1.01279e+07	20953039	1.1383e+07	2.59237e+07	2.06666e+07	2.94425e+07	2.59056e+07	1.5195e+07	1.20307e+07	1.69786e+07	1.24966e+07	1.53304e+07	1.16752e+07	2.23129e+07	4.81602e+07	1.60775e+07	1.70175e+07	1.49228e+07	4.74952e+07	High	1.883e-06	1.162e-09
[R].FSGSGSGTDFTLK.[I]		0.000850813	0.00025181	1	7	112	A2NJV5	A2NJV5 [87-99]	0	1303.62	2.24054e+07	1.96525e+07	23427855	9.04827e+07	1.52151e+07	2.3028e+07	5.08887e+06	2.17997e+07	14110368	31064326	8.17587e+06	5816280	8.12609e+06	30104546	2.10402e+07	19317824	30320914	28826636	9.45876e+06	2.32792e+07	9.90495e+06	19993020	High	1.883e-06	9.439e-08
[K].CCMGMCGK.[S]	3xCarbamidomethyl [C1; C2; C6]	0.00616157	0.00025181	1	1	294	P03973	P03973 [117-124]	0	1003.33	8.23607e+06	2.37647e+07	9366265	321435	7.24225e+06	1.36819e+07	4.64208e+06	19773344	1.77247e+07	5.37107e+07	2.55736e+07	1.61088e+07	1.29534e+07	3.61247e+07	4.68651e+07	3.02771e+07	7.53334e+06	22083750	1.47398e+07	6.54854e+07	3.374e+07	9.04213e+06	High	1.883e-06	4.398e-06
[K].DTLMISR.[T]		0.171879	0.00938844	4	5	149	P01861; P01859; P0DOX5; P01860	P01861 [129-135]; P01859 [128-134]; P0DOX5 [251-257]; P01860 [179-185]	0	835.434	2.08416e+07	2.15942e+07	2.01771e+07	30455454	9475502	2.1528e+07	17332675	30770670	14488653	7.17669e+06	22292074	9987255	652218	23363954	19264286	41491684	20995610	22209878	574513	56562680	32538748	28648196	High	0.0002099	0.003134
[K].MVLPNLLEHETMAEVK.[Q]		4.44992e-05	0.00025181	1	1	96	Q8N474	Q8N474 [76-91]	0	1853.95	1.36511e+07	2.01404e+07	34228183	4.45548e+06	1.26751e+07	14702238	8.50705e+06	3.76093e+07	12306253	43962276	1.57272e+07	21322166	3.07557e+07	10675200	1.89817e+07	1.68671e+07	2.64181e+07	5.04218e+07	2.36291e+07	1.90242e+07	2.22784e+07	1.21339e+07	High	1.883e-06	3.105e-10
[KR].AQYEEIAQR.[S]		0.0119647	0.00025181	6	6	227	P35908; P04259; P02538; Q01546; P48668; P19013	P35908 [354-362]; P04259 [339-347]; P02538 [339-347]; Q01546 [359-367]; P48668 [339-347]; P19013 [313-321]	0	1107.54	2.51063e+07	3.75599e+06	1.55004e+07	1.53449e+08	1.00717e+06	1.74035e+06	40665107	1.12776e+08	3.76037e+06	10436134	1.1529e+06	1.66992e+06	4.02816e+06	3751625	2.43934e+06	1.02944e+06	4.65217e+06	10228743	1769852	1.04204e+06	4.44437e+06	62749592	High	1.883e-06	1.594e-05
[K].TCVADESAENCDK.[S]	2xCarbamidomethyl [C2; C11]	5.57882e-05	0.00025181	1	1	446	P02768	P02768 [76-88]	0	1498.58	1.35981e+07	1.92164e+07	1.59355e+07	53594928	2462284	1.19832e+07	15430702	2.1731e+06	1.83919e+07	9.49566e+06	3.26701e+07	8.54869e+06	705399	2.41512e+07	51042153	12686325	2.00778e+07	1.42874e+07	287803	7.55158e+07	3.28542e+07	2.63912e+07	High	1.883e-06	4.816e-10
[R].LSDAGQYLCQAGDDSNSNK.[K]	1xCarbamidomethyl [C9]	6.0994e-08	0.00025181	1	1	313	P01833	P01833 [212-230]	0	2042.87	2.04436e+07	1.86015e+07	2.27627e+07	77520853	10921136	22986467	9.71099e+06	18360661	1.95483e+07	2.52096e+07	7.13262e+06	7.2319e+06	9.08402e+06	21265451	1.61691e+07	1.77006e+07	3.3003e+07	2.29544e+07	9.82234e+06	23166494	1.09872e+07	3.44788e+07	High	1.883e-06	8.773e-16
[K].AFVNCDENSR.[L]	1xCarbamidomethyl [C5]	0.0018	0.00025181	1	1	446	P01833	P01833 [516-525]	0	1211.51	1.56128e+07	1.82496e+07	17104246	4.46415e+07	1.42514e+07	11120217	2.94902e+07	13287122	1.54785e+07	21516712	10567921	11720308	12987628	29338346	25351068	12282305	44399090	2.7193e+07	1.30679e+07	26821328	10897464	33068286	High	1.883e-06	4.018e-07
[K].AIEPNDYTGK.[V]		0.0732043	0.0020788	1	1	8	O75223	O75223 [162-171]	0	1107.53	2.31489e+07	3.66645e+06	13948349	1.52198e+08	1.00717e+06	1.74035e+06	38418260	1.11915e+08	3.5832e+06	10025813	1.1529e+06	1.66992e+06	4.02816e+06	3751625	2.43934e+06	802285	4.283e+06	10228743	1769852	985084	4.44437e+06	62749592	High	2.074e-05	0.0005633
[R].KSEEEVAAR.[R]		0.0144523	0.00025181	1	1	376	P02788	P02788 [352-360]	1	1018.52	5.34145e+06	2.66687e+07	13512431	14158453	4.90727e+06	5814051	3.32908e+06	382823	1.23078e+07	52477952	3.20601e+07	2.35533e+07	9102721	38615184	5.97773e+07	4.39896e+06	1.39493e+07	3.01961e+07	3.42032e+06	6.04726e+07	3.08314e+07	1.17642e+07	High	1.883e-06	2.302e-05
[K].LDGQISSAYPSQEGQVLVGIYGQYQLLGIK.[S]		5.5787e-07	0.00025181	1	1	5271	Q96DA0	Q96DA0 [148-177]	0	3224.68	2.04921e+07	1.72534e+07	1.22208e+07	2.4452e+07	1.71735e+07	2.6191e+07	1.58768e+07	6.48807e+07	1.35084e+07	1.27743e+07	8.06572e+06	9.45891e+06	1.42044e+07	1.93398e+07	2.67753e+07	2.83597e+07	1.77248e+07	1.67945e+07	2.02786e+07	2.869e+07	1.60117e+07	2.50799e+07	High	1.883e-06	6.406e-14
[R].VLDELTLAR.[AT]		0.00895333	0.00025181	5	5	82	P02533; P08727; P19012; Q04695; P08779	P02533 [224-232]; P08727 [189-197]; P19012 [215-223]; Q04695 [193-201]; P08779 [226-234]	0	1029.59	1.53274e+07	6.23399e+06	18447616	114465838	1874000	1.2735e+07	4.63812e+06	135927163	6.53628e+06	1.53839e+07	2.4047e+06	4.84614e+06	2956686	18710693	1.67329e+06	5.94568e+06	1.14403e+07	12711603	2530872	1.46254e+07	4444505	3.85596e+07	High	1.883e-06	9.062e-06
[R].RIDITLSSVK.[C]		0.0421558	0.00025181	1	1	112	Q08380	Q08380 [216-225]	1	1131.67	1.67794e+07	2.07026e+07	29822636	1.78473e+07	9.00202e+06	1.57753e+07	6.63771e+06	29130992	2.65713e+07	3.49393e+07	17194574	13481287	17138796	20781036	24100340	20828090	20362500	21619634	16666288	28828510	20624386	12382975	High	1.883e-06	0.0001884
[R].QQTHMLDVMQDHFSR.[A]		4.66685e-05	0.00025181	1	1	220	P10909	P10909 [168-182]	0	1872.85	1.35528e+07	2.08499e+07	4.21298e+07	3.41176e+06	6.16429e+06	2.5903e+07	7279204	2.52333e+07	2.1314e+07	24503768	2.68809e+07	7.10179e+06	1.18982e+07	3.03142e+07	1.40719e+07	2.0396e+07	2.65861e+07	1.87694e+07	1.10317e+07	31220103	39070496	1.34011e+07	High	1.883e-06	3.389e-10
[R].LKPLLNTMIQSNYNR.[G]		6.17249e-07	0.00025181	1	1	179	P20061	P20061 [36-50]	0	1804.97	1.0455e+07	2.10587e+07	47048853	2631301	7.37774e+06	1.48157e+07	2.53874e+06	21858096	2.66764e+07	36424382	1.67537e+07	1.50162e+07	1.86639e+07	4.16818e+07	3.92341e+07	2.37607e+07	8481634	2.62803e+07	6.73167e+06	3.08941e+07	1.30163e+07	8.31458e+06	High	1.883e-06	7.798e-14
[R].SDLAVPSELALLK.[A]		0.00463279	0.00025181	1	1	105	Q08380	Q08380 [311-323]	0	1355.78	1.74632e+07	1.96493e+07	30140208	16838132	11091659	18111498	5881163	30320608	28091850	28462944	14595867	13147826	14961615	21146894	29462282	19745442	26813646	20956500	16260616	19327512	19553570	15224100	High	1.883e-06	2.516e-06
[K].VIEHIMEDLDTNADK.[Q]		1.96945e-05	0.00025181	1	1	236	P06702	P06702 [58-72]	0	1742.83	1.72537e+07	4.82235e+06	3524750	195157768	5.4248e+06	18717599	20537357	1.59042e+07	17080843	9990119	2.90036e+06	3502680	2.64865e+06	19347394	7.09961e+06	3.07946e+06	1.93277e+06	1.50431e+07	2.23862e+06	6.09748e+06	3.81388e+06	59045908	High	1.883e-06	6.41e-11
[K].YVMLPVADQDQCIR.[H]	1xCarbamidomethyl [C12]	6.59007e-06	0.00025181	1	1	142	P00738	P00738 [298-311]	0	1707.82	11357679	1.19912e+07	14672605		18667018	6.93395e+06	592295	11357679	3.59823e+06	26652868	6365150	7.76575e+07	4.95166e+07	8016079	15006560	11922822	6.98664e+06	43167072	5.75609e+07	12060047	10929514	11011013	High	1.883e-06	7.612e-12
[R].ALDFAVGEYNK.[A]		0.00598132	0.00025181	1	1	229	P01034	P01034 [52-62]	0	1226.61	1.5473e+07	1.93506e+07	32586882	1.18459e+07	1.85851e+07	1.28821e+07	6.13249e+06	2.10758e+07	2.53511e+07	20288210	16051556	10950441	17767830	1.30298e+07	19186580	1.01991e+07	19808880	38102684	1.90128e+07	22438612	1.95159e+07	4.1448e+07	High	1.883e-06	4.128e-06
[K].YETELNLR.[M]		0.0801543	0.0020788	1	1	30	P02533	P02533 [204-211]	0	1037.53	5.02385e+06	2.92218e+06	3.74251e+06	154258966	897940	2.11148e+06	6743897	121115802	6092210	2.22005e+06	864845	1.35339e+06	6.87296e+06	412969	2.92218e+06		4.81831e+06	3720069			2.25468e+06	54730139	High	2.238e-05	0.000679
[K].AVGDKLPECEADDGCPKPPEIAHGYVEHSVR.[Y]	2xCarbamidomethyl [C9; C15]	2.42538e-06	0.00025181	1	1	158	P00738	P00738 [78-108]	1	3432.59	1.07501e+07	9.52019e+06	2.14192e+07	5.72524e+07	1.06214e+07	1.08803e+07	165664	4.95676e+06	7.62075e+06	3.68376e+07	2.85328e+06	72397622	3.25046e+07	1.27357e+07	2.03041e+06	8.70219e+06	7.9293e+06	57267622	39085582	10415079	5.58043e+06	8.09114e+06	High	1.883e-06	1.097e-12
[K].KYLYEIAR.[R]		0.08433	0.0020788	1	1	154	P02768	P02768 [161-168]	1	1055.59	1.4453e+07	1.51464e+07	11843312	79025400	3185341	9580338	17637680	22201540	10618576	5125083	20298204	5.4737e+06	609708	17496616	29243740	25514818	13111866	10781935	502957	51597772	31839748	30147938	High	2.553e-05	0.0007475
[R].QVEGMEDWKQDSQLQK.[A]		0.000104818	0.00025181	1	1	186	P25311	P25311 [76-91]	1	1948.91	2.38647e+06	2.68537e+07	4.04579e+06	2.63281e+06	2.16318e+06	2.88579e+06	615032	1.31148e+06	9.60169e+06	4.53498e+07	3.74333e+07	3.01226e+07	4.8178e+06	4.86021e+07	29764886	4.94797e+06	4.35396e+06	2.42273e+07	7.67521e+06	78907869	3.70236e+07	1.67299e+07	High	1.883e-06	1.632e-09
[K].KDVDGAYMTK.[V]		0.0311616	0.00025181	1	1	263	P04264	P04264 [289-298]	1	1127.54	1.2274e+07	2.53632e+06	1.24323e+07	2.00851e+08	1.06668e+06	1.04246e+06	1.21177e+07	89075133	2.20043e+06	1.23328e+07	658470	1.20016e+06	2.92347e+06	1.48922e+06	2.98241e+06	754710	6.01249e+06	6.77901e+06	890939	1.6689e+06	3.61723e+06	4.73687e+07	High	1.883e-06	0.0001045
[K].ADLEMQIESLTEELAYLK.[K]	1xOxidation [M5]	2.95156e-06	0.00025181	1	1	524	P13645	P13645 [267-284]	0	2112.04	3.80523e+06	1.43578e+06	8.80828e+06	2.93627e+08	736852	1.1087e+06	1.64388e+06	7.32706e+07	2.82969e+06	2.821e+06	233871	577976	3.18984e+06	775729	916905	231684	4.15578e+06	2.69551e+06	2.2483e+06	352321	649324	1.5334e+07	High	1.883e-06	1.614e-12
[K].DVFLGMFLYEYAR.[R]	1xOxidation [M6]	0.000103578	0.00025181	1	1	973	P02768	P02768 [348-360]	0	1639.78	5.4888e+06	4.50858e+06	3.36589e+06	3.13647e+08	2.52863e+06	8.95065e+06	1.21996e+06	1.30202e+07	6.64697e+06	1.98336e+06	3.88701e+06	2.45923e+06	233296	6.27457e+06	6.13078e+06	4.83419e+06	4.20491e+06	3.68378e+06	360225	6.43327e+06	5.19494e+06	1.45537e+07	High	1.883e-06	1.592e-09
[K].KYQYYSNK.[H]		0.174573	0.00978678	1	1	364	P14555	P14555 [128-135]	1	1093.53	8.56695e+06	1.94944e+07	30192404	1.06319e+07	11345747	3.65741e+06	2.93923e+06	6.90309e+06	3502989	1.94429e+07	33184894	9005385	13802121	11649609	8379667	19546122	20021922	31569596	17527514	42081648	60880552	33778080	High	0.00022	0.003248
[R].TNAENEFVTIKK.[D]		0.00521748	0.00025181	1	1	69	P04264	P04264 [278-289]	1	1393.73	8.35997e+06	1.82242e+06	2.57274e+06	56587080	2.75908e+08	693196	522517	27165246	2.01942e+06	6.4916e+06	679449	672976	2.46633e+06	1.07606e+06	1.70478e+06	1.22008e+06	1.94818e+06	5.08516e+06	1.54222e+06	2.24687e+06	1.68462e+06	1.4822e+07	High	1.883e-06	3.196e-06
[R].VMPICLPSK.[ND]	1xCarbamidomethyl [C5]	0.0606281	0.001938	1	2	60	P00738	P00738 [262-270]	0	1044.56	8.06044e+06	1.20156e+07	7874278	14742337	19789596	4996779	1.35135e+06	8.25101e+06	5673790	16821736	7394416	69960408	68564208	9171333	12545015	11508598	9001693	29518978	59045824	8590351	10426862	21147540	High	1.604e-05	0.0003862
[R].QLGCGWAMSAPGNAR.[F]	1xCarbamidomethyl [C4]	0.00171637	0.00025181	1	1	110	Q9UGM3	Q9UGM3 [1033-1047]; [1162-1176]; [1680-1694]	0	1575.72	1.14213e+07	1.94225e+07	29049386	8.21193e+06	6866196	1.5885e+07	1.71636e+06	3.239e+07	13992162	2.24774e+07	19617366	28296274	6.85724e+06	31435444	55147868	11110621	15498546	20459234	6.88582e+06	19229592	27881908	12381527	High	1.883e-06	3.673e-07
[R].QIFTSSYNR.[M]		0.0155116	0.00025181	1	1	147	Q9UGM3	Q9UGM3 [1846-1854]	0	1115.55	1.82882e+07	1.78347e+07	22204340	32541024	6.03932e+06	15062759	913807	49639840	18197984	21036346	17317572	23384652	8.23723e+06	24226206	42495084	1.10157e+07	17478574	19345244	6.73731e+06	13841868	18902498	9553755	High	1.883e-06	2.647e-05
[K].ALVLIAFAQYLQQCPFEDHVK.[L]	1xCarbamidomethyl [C14]	1.17363e-06	0.00025181	1	1	712	P02768	P02768 [45-65]	0	2490.28	1.94006e+07	1.50737e+07	2.98029e+07	5.25231e+07	1.85538e+07	1.04558e+07	7.20293e+06	2.02861e+07	1.2466e+07	7.78848e+06	8.71694e+06	6.46136e+06	2618541	1.8227e+07	2.41481e+07	3.10968e+07	4.09263e+07	1.92354e+07	1.15345e+06	3.01718e+07	1.23034e+07	2.48698e+07	High	1.883e-06	2.69e-13
[R].YLDGLTAER.[T]		0.00961282	0.00025181	1	1	69	P35908	P35908 [239-247]	0	1037.53	6.05126e+06	2.50908e+06	4.29534e+06	1.55903e+08	2.0943e+06	2.11148e+06	8.52499e+06	1.22179e+08	6.26317e+06	2.22005e+06	996785	2.46411e+06	6.87296e+06	474719	4.51741e+06		4.81831e+06	4.05212e+06	508841	1.47857e+06	2.50908e+06	5.52943e+07	High	1.883e-06	1.047e-05
[K].ELLQEFIDSDAAAEAMGK.[F]	1xOxidation [M16]	7.73832e-08	0.00025181	1	1	232	O75556	O75556 [44-61]	0	1953.91	1.14958e+07	7.75497e+06	1.47552e+07	41019070	8.95638e+06	1.85392e+06	1.70005e+08	2.37369e+06	3.23728e+06	1.08815e+07	1.56968e+07	5.33025e+06	7.11633e+06	1054180	3.24465e+06	1.17992e+07	2.71864e+07	8.23354e+06	7.30422e+06	3.37165e+06	1.88095e+07	2.71105e+07	High	1.883e-06	1.397e-15
[K].GSLGGGFSSGGFSGGSFSR.[G]		6.435e-07	0.00025181	1	1	789	P13645	P13645 [41-59]	0	1707.77	7.21867e+06	2.61682e+06	6.8588e+06	1.73698e+08	1.99686e+06	2.85525e+06	7.59742e+06	1.15493e+08	4.2284e+06	4.77368e+06	151415	1.21564e+06	5.14694e+06	1.02521e+06	1.99964e+06	854368	5.00192e+06	4.0063e+06	2.35995e+06	183771	2.90165e+06	5.29331e+07	High	1.883e-06	8.407e-14
[K].GMHGGVPGGK.[Q]	1xOxidation [M2]	0.0556216	0.0014795	1	1	1069	Q9GZZ8	Q9GZZ8 [105-114]	0	912.436	1.15509e+07	1.94405e+07	2.84076e+07	3.11655e+07	14089569	9.46957e+06	4.50682e+06	8.55926e+06	9.15661e+06	2.85531e+07	2.68783e+07	8.59921e+06	5.02228e+06	2.07599e+07	1.07241e+07	2.03452e+07	3.40392e+07	1.79118e+07	5.23465e+06	3.24223e+07	3.83449e+07	1.85759e+07	High	1.104e-05	0.0003264
[R].CQEVKAVLEK.[T]	1xCarbamidomethyl [C1]	0.00120128	0.00025181	1	1	165	P31025	P31025 [79-88]	1	1203.64	1.0193e+07	2.00724e+07	40941374	8.23613e+06	1.26148e+07	1.33105e+07	1.14569e+06	4.28432e+06	47394699	23619461	15225333	4301383	1.40038e+07	1.57854e+07	2.00714e+07	29617598	20073518	27013452	1.15341e+07	27287044	2.24923e+07	1.37342e+07	High	1.883e-06	1.847e-07
[R].LASYLEK.[V]		0.153981	0.00687322	5	8	41	O76009; Q15323; O76011; P13646; Q9C075	O76009 [67-73]; Q15323 [67-73]; O76011 [67-73]; P13646 [115-121]; Q9C075 [83-89]	0	823.456	1.85844e+07	1.76161e+07	21238104	25257177	1.86081e+07	9.22426e+06	12629417	18560770	8.53606e+06	2.51854e+07	1.54081e+07	4.63564e+06	4.75997e+06	1.16621e+07	4.13889e+06	20885068	2.01404e+07	3.98551e+07	3.01397e+06	31030088	2.13219e+07	49025897	High	0.0001624	0.002511
[K].KQLCSFEIYEVPWENRR.[S]	1xCarbamidomethyl [C4]	0.000635712	0.00025181	1	1	149	P01037	P01037 [115-131]	2	2254.11	4.27699e+06	1.04005e+07	1.72714e+07	1.60813e+06	1.01611e+07	7.70694e+06	2.37353e+06	1.06776e+06	93627480	12467032	6.43551e+06	18523031	4.41681e+06	19278744	8.67648e+06			60719482	5.71601e+06	208678	7.7229e+06	7.79747e+07	High	1.883e-06	5.333e-08
[R].FYTKPPQCVDIPADLR.[L]	1xCarbamidomethyl [C8]	9.81788e-06	0.00025181	1	1	229	Q8N474	Q8N474 [51-66]	0	1919.97	1.0552e+07	1.9834e+07	35029020	4.75463e+06	11867837	9.38214e+06	3.80423e+06	3.06232e+07	1.11181e+07	37150729	1.36189e+07	1.38364e+07	2.08695e+07	1.12469e+07	21262868	1.36011e+07	2.33568e+07	31700773	22767217	2.17726e+07	18849950	9181368	High	1.883e-06	1.665e-11
[R].SSEDPNEDIVER.[N]		0.00131337	0.00025181	1	1	279	P01591	P01591 [47-58]	0	1389.61	1.00466e+07	1.27615e+07	1.48974e+07	92162093	4062230	2.04425e+07	6.77533e+06	785742	1.7137e+07	27429292	9.23924e+06	9.63339e+06	5.78214e+06	32153134	1.23469e+07	8.23107e+06	20134654	24786216	4.8461e+06	38521664	1.08143e+07	1.319e+07	High	1.883e-06	2.192e-07
[R].YYPYQSFQTPQHPSFLFQDK.[R]		7.42287e-05	0.00025181	1	1	147	Q08380	Q08380 [455-474]	0	2521.18	1.68248e+07	1.45539e+07	3.50901e+07	1.76943e+07	9827851	15997974	8.21749e+06	3.65254e+07	26408722	2.71689e+07	10757209	9904615	13852436	13111427	2.43311e+07	14619619	2.24728e+07	21303666	11195027	1.64071e+07	14488518	12888838	High	1.883e-06	8.307e-10
[R].GWFSHNCNHR.[E]	1xCarbamidomethyl [C7]	0.00665594	0.00025181	1	1	231	Q9UGM3	Q9UGM3 [1969-1978]	0	1314.55	2.4601e+07	1.54163e+07	2.51831e+07	2.4601e+07	4.00579e+06	1.4648e+07		4.28329e+07	14205705	1.82793e+07	18120144	23666014	7.16907e+06	19222976	3.95862e+07	6526405	1.07985e+07	1.673e+07	5.11339e+06	12612410	23993182	5.98459e+06	High	1.883e-06	5.119e-06
[R].LVTLEEFLK.[A]		0.0522068	0.000500524	1	1	91	P80303	P80303 [312-320]	0	1091.63	1.6664e+07	1.74856e+07	18445016	8277666	2.25751e+07	15054872	8406011	20079714	11503302	19530674	19803872	15560934	11637283	1.64103e+07	17821716	17155756	10910732	31938644	10811944	22350178	32314344	19693430	High	3.712e-06	0.0002887
[K].GSFPWQAK.[M]		0.105429	0.00375682	1	2	109	P00738	P00738 [171-178]	0	920.462	1.02287e+07	1.13725e+07	9052918	23326022	14694122	5560884	1.8314e+06	11557217	3.12505e+06	21592960	5566770	60190148	45156712	7.51375e+06	13084452	9142630	6.9456e+06	30550852	54597948	9884595	9440555	16210353	High	6.069e-05	0.001166
[K].NMQDMVEDYR.[N]	1xOxidation [M]	0.00506475	0.00025181	1	1	319	P04264	P04264 [258-267]	0	1316.52	6.34237e+06	1.40869e+06	7.70059e+06	2.41069e+08	437624	673039	5.22371e+06	6.17522e+07	2.03084e+06	3736156	280265	639058	6.25616e+06	597079	1.33128e+06	247404	3.53283e+06	2.7152e+06	1.40869e+06		923600	1.71487e+07	High	1.883e-06	3.002e-06
[K].NMQDMVEDYR.[N]		0.00471614	0.00025181	1	1	269	P04264	P04264 [258-267]	0	1300.53	1.55569e+07	2.57671e+06	11269984	126017264	1.95404e+06	1.14218e+06	2.14745e+07	90440088	1854322	6479932	782882	1.34873e+06	3612066	1.60745e+06	3.6025e+06	1.32127e+06	5.51896e+06	5.42643e+06	599302	1.41376e+06	3.58053e+06	71113608	High	1.883e-06	2.608e-06
[K].KCSTSPLLEACEFLR.[K]	2xCarbamidomethyl [C2; C11]	4.31949e-05	0.00025181	1	1	151	P02788	P02788 [695-709]	1	1810.88	1.32281e+07	1.70969e+07	26414452	13190574	2.19553e+07	9.37578e+06	517664	13265784	26080818	3.78096e+07	9.21969e+06	7.5605e+06	1.81098e+07	7340830	1.1267e+07	1.59862e+07	2.39259e+07	15646655	1.61407e+07	2.69114e+07	20314889	2.52279e+07	High	1.883e-06	2.938e-10
[R].NAEENLIYDYHLIDK.[L]		1.9812e-05	0.00025181	1	1	152	P20061	P20061 [107-121]	0	1849.9	1.58885e+07	1.55054e+07	2.53533e+07	1.07845e+07	9.383e+06	2.34079e+07	3.90468e+06	3.00889e+07	2.36321e+07	1.9324e+07	1.23204e+07	1.26735e+07	1.46217e+07	2.12889e+07	2.79025e+07	1.64425e+07	2.02261e+07	1.38864e+07	1.16604e+07	19674821	1.12123e+07	1.41671e+07	High	1.883e-06	6.437e-11
[K].CPVTYGQCLMLNPPNFCEMDGQCK.[R]	4xCarbamidomethyl [C1; C8; C17; C23]	5.48013e-05	0.00025181	1	1	454	P03973	P03973 [89-112]	0	2919.21	9.48485e+06	1.69015e+07	9.48485e+06		6998444	19379509	2.1029e+06	25489864	1.34538e+07	34272278	1.97583e+07	1.36443e+07	1.25633e+07	2.18196e+07	2.72677e+07	2.1352e+07	7.04739e+06	14457808	1.11219e+07	4.0549e+07	2.46331e+07	6672620	High	1.883e-06	4.632e-10
[K].SEAIIEHLCASEFALR.[M]	1xCarbamidomethyl [C9]	1.98118e-06	0.00025181	1	1	160	Q8N474	Q8N474 [195-210]	0	1845.92	1.14107e+07	2.06415e+07	2.05718e+07	6.76521e+06	1.06543e+07	1.22207e+07	3.83169e+06	2.78282e+07	1.23926e+07	2.33222e+07	2.03567e+07	1.08115e+07	2.44312e+07	10789472	2.36105e+07	8.21996e+06	2.20171e+07	2.09303e+07	2.2825e+07	24560560	1.56179e+07	1.54606e+07	High	1.883e-06	7.412e-13
[R].FLEQQNQVLETK.[W]		0.000759899	0.00025181	3	4	82	Q7RTS7; Q3SY84; Q14CN4	Q7RTS7 [160-171]; Q3SY84 [150-161]; Q14CN4 [145-156]	0	1476.77	60851818	912675	3.10377e+06	104256248				60851818	784808	14998025		269477	1.04912e+06		793973		1.97265e+06	3.17753e+06	551886	665980		15075910	High	1.883e-06	7.567e-08
[K].DIAPTLTLYVGK.[K]		0.00210096	0.00025181	1	2	148	P00738	P00738 [216-227]	0	1290.73	8.03758e+06	1.16243e+07	7345658	20942920	15452854	5713917	3.02207e+06	8794669	3744379	16328115	6.39464e+06	59382768	56714392	7.03172e+06	11495852	8420983	6515564	25098946	45055000	11754174	7221472	16433759	High	1.883e-06	5.422e-07
[R].QLGCGWAMSAPGNAQFGQGSGPIVLDDVR.[C]	1xCarbamidomethyl [C4]	9.93515e-08	0.00025181	1	1	215	Q9UGM3	Q9UGM3 [274-302]; [1549-1577]	0	2988.41	9.01614e+06	1.618e+07	23223906	872547	5.32472e+06	1.52667e+07	4.52816e+06	4.0528e+07	1.35096e+07	22508439	2.11025e+07	28016618	5.49174e+06	1.09648e+07	41451097	9.13747e+06	1.58955e+07	16469513	5.54703e+06	1.77932e+07	2.82691e+07	9671697	High	1.883e-06	2.254e-15
[K].SCVSPVK.[A]	1xCarbamidomethyl [C2]	0.227026	0.017131	1	1	200	P03973	P03973 [125-131]	0	776.397	1.10484e+07	1.34174e+07	11703693	4972304	10429714	15624554	8.04213e+06	33863624	12544542	25378422	14350926	9486683	10950249	22435572	25680402	32544896	10379332	12288232	12508046	33803868	19805958	9271831	High	0.0004224	0.005571
[K].KQISNLQQSISDAEQR.[G]		1.04819e-05	0.00025181	1	1	191	P04264	P04264 [417-432]	1	1844.95	7.39383e+06	2.67036e+06	1.16863e+07	171796756	348393	872475	4.67802e+06	87134944	4.19688e+06	8.49718e+06	385174	261547	4.91275e+06	1.00127e+06	2.77407e+06	95846.5	4.77626e+06	5.37427e+06	1.86686e+06	316659	2.57053e+06	3.66934e+07	High	1.883e-06	1.886e-11
[K].LDSLQDIGMDHQALLK.[Q]		1.36188e-05	0.00025181	1	1	160	P80303	P80303 [122-137]	0	1796.92	13555131	1.64271e+07	13555131		12733182	1.46759e+07	2516246	1.87617e+07	8.1692e+06	15221318	24198305	23915478	8.96918e+06	1.60071e+07	1.68581e+07	11931327	1.0116e+07	29179024	1.15079e+07	29800946	27666833	17270628	High	1.883e-06	3.127e-11
[K].SEITELR.[R]		0.16922	0.00862638	1	1	165	P13645	P13645 [363-369]	0	847.452	1.39557e+07	3.46677e+06	1.29487e+07	1.78198e+08	497624	2.39272e+06	1.5041e+07	5.23741e+07	5.29442e+06	3.9234e+06	2.41052e+06	1.39221e+06	3.57062e+06	2.49036e+06	3.60708e+06	1.33337e+06	3.4183e+06	6.39697e+06	2.29033e+06	2.30721e+06	3.51593e+06	3.4759e+07	High	0.0002013	0.003026
[-].RTVAAPSVFIFPPSDEQLK.[S]		3.72243e-06	0.00025181	1	1	96	P01834	P01834 [1-19]	1	2102.13	1.19136e+07	1.31728e+07	1.66753e+07	58558537	9.23581e+06	1.53677e+07	3.29508e+06	8.49072e+06	1.38214e+07	4.09229e+06	7.59901e+06	8.5884e+06	5.3737e+06	31001252	11272953	1.63166e+07	2.76097e+07	2.47532e+07	6.92665e+06	2.48771e+07	1.25547e+07	1.87245e+07	High	1.883e-06	2.52e-12
[R].ELSEALGQIFDSQR.[G]		4.44992e-05	0.00025181	1	1	218	Q08380	Q08380 [138-151]	0	1592.79	1.46109e+07	1.57054e+07	2.41201e+07	1.3219e+07	8.92975e+06	1.61494e+07	5537623	2.27964e+07	1.89387e+07	25261798	1.2566e+07	1.2902e+07	1.29676e+07	1.57158e+07	1.97034e+07	1.46656e+07	1.93762e+07	1.75095e+07	11849712	1.92729e+07	1.56951e+07	1.08562e+07	High	1.883e-06	3.108e-10
[K].VTMLISGRCQEVKAVLEK.[T]	1xCarbamidomethyl [C9]	0.000288184	0.00025181	1	1	277	P31025	P31025 [71-88]	2	2061.12	5847230	1.7809e+07	1.08461e+07	1.48584e+06	5847230	5.594e+06	6.17463e+06		2.38607e+07	3.57915e+07	1.65018e+07	8.81378e+06	9.45821e+06	1.21676e+07	23493709	6.06906e+06	1.16359e+07	3.9592e+07	8.29802e+06	28111194	3.87782e+07	1.92198e+07	High	1.883e-06	1.161e-08
[R].GTSAVNVVLSLK.[L]		0.00736241	0.00025181	1	1	40	P20061	P20061 [51-62]	0	1187.7	1.96998e+07	18421924				19682986		19716578				18402802	1.25836e+07	2.40443e+07	2.8827e+07	18421924							High	1.883e-06	6.222e-06
[R].LVSLTLNLVTR.[A]		0.000486422	0.00025181	1	1	746	P01833	P01833 [526-536]	0	1228.76	1.25535e+07	1.25701e+07	8.45399e+06	2.44878e+07	1.86409e+07	3.46375e+06	6.568e+07	3.35119e+06	2.1792e+07	1.40375e+07	5.03968e+06	5.22948e+06	1.4774e+07	3.41635e+07	1.78423e+07	2.77631e+07	1.12365e+07	1.12562e+07	8.03651e+06	1.60187e+07	2.9946e+06	6.07483e+06	High	1.883e-06	3.194e-08
[K].GNFHAVYR.[D]		0.054985	0.0012449	1	1	65	P05109	P05109 [24-31]	0	963.48	1.33897e+07	1.25531e+07	2.10782e+07	6.47867e+07	15863468	1.13016e+07	7.24861e+06	9.00379e+06	2.08764e+07	7.31825e+06	1.28692e+07	4.56925e+06	1.22448e+07	1.36441e+07	1.45818e+07	3.54281e+06	1.49793e+07	2.69185e+07	5.48597e+06	9334198	9.86572e+06	33923099	High	1.104e-05	0.0003208
[K].AVDTWSWGER.[A]		0.00286221	0.00025181	1	1	113	Q08380	Q08380 [324-333]	0	1206.55	13103721	1.59832e+07	27294434	933267	7.56829e+06	13103721		23179606	20473866	27687922	11252434	10754258	11127516	16372429	18273084	12936021	20623074	19966020	13560678	18842332	15603262	12597711	High	1.883e-06	9.905e-07
[R].KIIIKNFDIPK.[S]		0.000557737	0.00025181	1	1	193	P12273	P12273 [34-44]	2	1328.83	3.69778e+06	2.0562e+07	4336417	3.37095e+06	1.04388e+07	3.97182e+06	3.44265e+06	3046910	1.01268e+07	1.85278e+07	30624516	3.26159e+07	1.07325e+07	2.92008e+07	2.48822e+07	6.36779e+06	5897965	2.28195e+07	9.54951e+06	5.50498e+07	2.29766e+07	1.02705e+07	High	1.883e-06	4.176e-08
[R].ACQQFLK.[Q]	1xCarbamidomethyl [C2]	0.113879	0.00437299	1	1	116	Q6UXB2	Q6UXB2 [102-108]	0	894.45	8.03623e+06	1.494e+07	1.7277e+07	7.47852e+06	7.79979e+06	8279833	1.89746e+06	19665824	15133223	4.1513e+07	20168648	15184479	14749228	12737747	10085103	11241210	1.20858e+07	2.05576e+07	9787857	32674984	28774496	12429265	High	7.939e-05	0.001361
[R].KYNELLK.[S]		0.114505	0.00437299	1	1	90	P10909	P10909 [340-346]	1	907.525	1.11042e+07	1.67569e+07	41774528	8893633	4339684	13864339	4.92852e+06	15873853	22127794	18500158	21670820	8424361	9043628	23617102	16096872	10126105	21675054	10587021	9086430	17444070	26338430	8.27685e+06	High	7.939e-05	0.001385
[K].KGDTFSCMVGHEALPLAFTQK.[T]	1xCarbamidomethyl [C7]; 1xOxidation [M8]	1.07985e-05	0.00025181	1	1	180	P01876	P01876 [307-327]	1	2353.13	6.43559e+06	7.69148e+06	6.43559e+06	1.65671e+08	4.31902e+06	1.33354e+07		4.31232e+06	9.42869e+06	9.69167e+06	3.66283e+06	4922576	2.64872e+06	1.08761e+07	3.45665e+06	7137495	2.71971e+07	9.47366e+06	3.67766e+06	13245459	3.29767e+06	8.28846e+06	High	1.883e-06	1.988e-11
[R].IHGFDLAAINTQR.[C]		0.000175884	0.00025181	1	1	188	P22079	P22079 [545-557]	0	1455.77	1.47138e+07	1.48848e+07	1.9175e+07	1.12905e+07	5.81569e+06	2.64143e+07	1.21535e+06	2.12846e+07	1.13404e+07	37582546	12404946	8.61192e+06	3.99085e+06	29327835	1.39662e+07	1.6061e+07	17036710	1.78679e+07	4.8934e+06	1.58638e+07	2.24667e+07	1.13337e+07	High	1.883e-06	4.46e-09
[K].FEMEQNLR.[Q]		0.069153	0.0020788	1	1	78	P35527	P35527 [243-250]	0	1066.5	9.4398e+06	1.49872e+07	1.38485e+07	2.8046e+07	6.43461e+06	1.80205e+06	4.85815e+06	26840695	5.57906e+06	14440394	26647902	1.58742e+07	1.50631e+07	9.49007e+06	16008509	1.02016e+07	14911600	7048249	1.47413e+07	1.69831e+07	35881302	2.73457e+07	High	1.764e-05	0.0005045
[R].DYQELMNVK.[L]		0.0348067	0.00025181	4	4	126	Q5XKE5; P35908; Q01546; P12035	Q5XKE5 [428-436]; P35908 [462-470]; Q01546 [467-475]; P12035 [484-492]	0	1139.54	1.27065e+07	4.30679e+06	18876544	98772205	2.13286e+06	4.40161e+06	8.55327e+06	7.95342e+07	7762755	2.99493e+06	2.83324e+06	1.95389e+06	3.52288e+06	4.60582e+06	11617928	3.838e+06	1.21834e+07	5307986	1.01375e+06	5.08687e+06	4.02719e+06	3.8305e+07	High	1.883e-06	0.0001297
[K].DVFLGMFLYEYAR.[R]		3.32458e-05	0.00025181	1	1	5169	P02768	P02768 [348-360]	0	1623.79	9.66029e+06	1.70472e+07	1.42293e+07	2.96679e+06	7.77545e+06	1.2002e+07	6.94092e+06	2.6221e+07	1.47406e+07	5.99511e+06	1.60675e+07	6.82645e+06	1.29415e+06	1.8315e+07	2.47987e+07	2.99429e+07	1.80867e+07	1.07736e+07	2.07302e+06	3.75439e+07	2.48178e+07	2.53807e+07	High	1.883e-06	1.765e-10
[K].YEELQVTAGR.[H]		0.00141053	0.00025181	2	3	132	P02538; P48668	P02538 [360-369]; P48668 [360-369]	0	1165.58	2.0574e+07	979392	3.68249e+07	3.34505e+07	434640	574260	1.26542e+07	4.02721e+07	597454	972143	847519		3.91994e+06			958043	2.25395e+07	7.64747e+07	229309		986695	30681490	High	1.883e-06	2.508e-07
[K].VDLLNQEIEFLK.[V]		0.000584919	0.00025181	1	1	118	P35908	P35908 [303-314]	0	1460.8	1.53477e+07	2.31728e+06	1.28257e+07	1.02125e+08	1.27575e+06	1.2286e+06	18365758	90016496	4610545	5.2756e+06	651439	1.05681e+06	4430765	475372	2.4349e+06	887567	6.03754e+06	3.14997e+06	2.20535e+06	1078874	1.99467e+06	53310728	High	1.883e-06	4.578e-08
[K].LQAANAEDIK.[S]		0.0364638	0.00025181	1	1	130	Q02818	Q02818 [72-81]	0	1072.56	1.01165e+07	1.62714e+07	18296240	9.38706e+06	3.47907e+06	1.09026e+07	8.50848e+06	1.39337e+07	14593117	1.91928e+07	2.25384e+07	9.65295e+06	9072617	3.03788e+07	1.80129e+07	1.18924e+07	1.61702e+07	1.63733e+07	1.01193e+07	2.35424e+07	2.85594e+07	9.04888e+06	High	1.883e-06	0.0001417
[K].LQMRISAASSVPR.[R]	1xOxidation [M3]	0.182866	0.010691	1	1	7	Q99963	Q99963 [240-252]	1	1431.77	9.94547e+06	1.32082e+07	16892972	74169688	5614651	11602739	4.47227e+06	8524924	13026721	24109208	7.74757e+06	6.88915e+06	6303578	13392208	6.96114e+06	16606632	20729026	14364878	6046277	22303372	11260630	15077152	High	0.0002441	0.003549
[K].ITLLSALVETR.[T]		0.000647158	0.00025181	1	1	78	P01011	P01011 [380-390]	0	1215.73	1.38651e+07	1.03574e+07	6.23964e+06	1.6745e+07	1.94471e+07	7.42907e+06	32971416	11480405	36643252	1.0113e+07	10607786	4889792	23372957	2.64977e+07	2.47255e+07	26389099	4.5323e+06	5.53005e+06	8.57112e+06	1.19852e+07	8.02943e+06	6.69089e+06	High	1.883e-06	5.548e-08
[R].SSCGHSWSGGK.[D]	1xCarbamidomethyl [C3]	0.0150612	0.00025181	1	1	26	Q5D862	Q5D862 [184-194]	0	1149.47	213373	2.03852e+07	60267.3	456803	99666.8			966855	1.76968e+07	26443752	23109110	20426984	1.20887e+07	19668100	42519972	7.03973e+06	22262164	2.27358e+07	6.9301e+06	23691466	2.03436e+07	1.41996e+07	High	1.883e-06	2.496e-05
[K].QGHFYGETAAVYVAVEER.[K]		2.84805e-06	0.00025181	1	1	3223	P01833	P01833 [548-565]	0	2025.97	1.2302e+07	1.14884e+07	1.26718e+07	2.53738e+07	1.19431e+07	1.85714e+07	1.04866e+07	1.12972e+07	1.86676e+07	3.39453e+07	4.70744e+06	8.32807e+06	3.45377e+06	9.07791e+06	9.63352e+06	1.37004e+07	1.73292e+07	1.44893e+07	5.97555e+06	4.00542e+07	5.16777e+06	2.48602e+07	High	1.883e-06	1.512e-12
[K].LDNLQQEIDFLTALYQAELSQMQTQISETNVILSMDNNR.[S]		5.81595e-07	0.00025181	1	1	511	P04264	P04264 [305-343]	0	4527.2	8.48854e+06	1.88323e+06	8.48854e+06	1.2717e+08	1.24276e+06	620928		1.01e+08	2.19664e+06	6.90197e+06	233908	515810	2.94308e+06	499620	2.06353e+06	404363	2.87113e+06	1.54077e+06	395996	1.71867e+06	2476095	3.68058e+07	High	1.883e-06	6.899e-14
[R].QSVEADINGLR.[KR]		0.00117304	0.00025181	2	3	162	P13645; P13646	P13645 [246-256]; P13646 [202-212]	0	1201.62	1.78856e+07	3.31564e+06	6666053	1.05773e+08	2.27295e+06	2.37925e+06	4.79887e+07	6.08851e+07	5.80831e+06	3.59437e+06	1.60527e+06	723026	7.34623e+06	5.41418e+06	2.3146e+06	4.08906e+06	3058528	3.93019e+06	1.91526e+06	1.42798e+06	778191	2.8784e+07	High	1.883e-06	1.753e-07
[R].ALGGLACDLPGR.[F]	1xCarbamidomethyl [C7]	0.000348612	0.00025181	1	1	116	Q13421	Q13421 [184-195]	0	1199.62	3.29809e+06	1.29202e+07	47502364	1.35894e+06	3.56059e+06	3.05495e+06	815585	16448233	15798138	40713900	19028750	4.26148e+06	13488975	3.51903e+06	8483944	7993966	34451112	6690183	11583662	12375434	24948388	21476658	High	1.883e-06	1.68e-08
[R].EDIFMETLK.[D]		0.037757	0.00025181	1	1	159	P25311	P25311 [94-102]	0	1125.55	1.40623e+07	1.30937e+07	24660284	17388066	13222691	14955269	12737848	12643253	1.31279e+07	2.10941e+07	1.08859e+07	8.29253e+06	13059646	13254489	11091417	16758023	1.44467e+07	1.23335e+07	1.22291e+07	1.76848e+07	1.19643e+07	14205177	High	1.883e-06	0.000153
[K].THTCPPCPAPELLGGPSVFLFPPKPK.[D]	2xCarbamidomethyl [C4; C7]	4.80765e-07	0.00025181	1	2	368	P0DOX5	P0DOX5 [225-250]	0	2844.46	1.34261e+07	1.30434e+07	1.56099e+07	42955817	6.40667e+06	9.09342e+06	24439745	1.15479e+07	8.29615e+06	2.72894e+06	1.31672e+07	3.63467e+06	344174	8.65464e+06	1.31181e+07	26065680	1.41899e+07	12969008	568425	3.3094e+07	14771740	2.29442e+07	High	1.883e-06	4.774e-14
[R].FDAGSGMATIR.[H]		0.00104771	0.00025181	1	1	59	P98160	P98160 [3737-3747]	0	1125.54	7.28902e+06	1.77048e+07	8171429	2.25098e+06	1.21656e+07	6.5019e+06	5.49276e+06	9870666	5855181	20022258	1.54621e+07	2.0093e+07	15522846	1.48765e+07	21640091	2.02598e+07	1.73562e+07	9569850	17030343	26177269	18060321	18479830	High	1.883e-06	1.406e-07
[R].WLCEAVR.[D]	1xCarbamidomethyl [C3]	0.0668251	0.0020788	1	1	108	Q8N474	Q8N474 [131-137]	0	933.461	9.89747e+06	1.53574e+07	15314748	5.60358e+06	9702805	1.0096e+07	990205	27252062	8558128	26262396	13872049	13500573	17001718	12227442	17458684	11534707	12934742	17715916	19565472	17532128	18353960	8466966	High	1.764e-05	0.0004707
[K].TTPPVLDSDGSFFLYSK.[L]		9.8764e-05	0.00025181	1	2	130	P0DOX5	P0DOX5 [395-411]	0	1873.92	1.38115e+07	1.23969e+07	1.10036e+07	3.52746e+07	3.99817e+06	6.17253e+06	1.73359e+07	1.98019e+07	7.13897e+06	3.32646e+06	1.28925e+07	5.68333e+06		8.55276e+06	1.22257e+07	1.81263e+07	1.25704e+07	9335516		3.19473e+07	1.89203e+07	2.50826e+07	High	1.883e-06	1.458e-09
[R].LSDVSSGELALIILALGVCR.[N]	1xCarbamidomethyl [C19]	2.25822e-07	0.00025181	1	1	786	P20061	P20061 [87-106]	0	2086.16	1.2422e+07	1.29807e+07	2.09204e+07	7.91572e+06	6.13253e+06	1.2422e+07		2.20533e+07	2.13493e+07	2.20149e+07	8.90787e+06	5.25822e+06	1.05076e+07	2.85885e+07	2.50809e+07	9.46902e+06	1.42925e+07	1.38503e+07	7.35183e+06	1.31108e+07	1.2852e+07	9.31434e+06	High	1.883e-06	1.105e-14
[K].SCHTAVDR.[T]	1xCarbamidomethyl [C2]	0.0249596	0.00025181	1	1	679	P02788	P02788 [477-484]	0	945.421	1.10768e+07	9.5797e+06	9.96328e+06	1.23148e+07	1.47055e+07	2.6617e+07	6.58947e+06	4.41489e+06	3.82401e+07	1.04923e+07	9.01718e+06	6.53857e+06	3.31014e+07	5.70166e+06	3.8262e+06	1.87796e+07	3.67187e+07	7.4808e+06	1.01773e+07	6.33432e+06	3.15955e+06	2.2213e+07	High	1.883e-06	6.744e-05
[R].STSESTAALGCLVK.[D]	1xCarbamidomethyl [C11]	0.000225809	0.00025181	2	2	108	P01861; P01859	P01861 [17-30]; P01859 [17-30]	0	1423.71	9.21098e+06	1.0454e+07	10652906	62498898	7909901	16327536	876875	7.96422e+06	6.96187e+06	6489211	1.22602e+07	10085416	229744	2.68031e+07	8.25831e+06	2.61779e+07	10835980	17766700	456718	37154280	12240156	5.32757e+06	High	1.883e-06	7.173e-09
[truncated: 4,747 more rows]

## Sheet: Table S4
Emotional			Standard
Accession	Protein Name	Abundance	Accession	Protein Name	Abundance
P02788	Lactotransferrin	54300000000	P02788	Lactotransferrin	74100000000
P31025	Lipocalin-1	34700000000	P61626	Lysozyme C	43900000000
[truncated: 18 more rows]

## Sheet: Table S5
Accession	GN	Description	FC (E/S)	p val	LFC	-log10(P)	UP/DOWN
[truncated: 64 more rows]

[truncated: 4 more sheets: Table S6, Table S7, Table S8, Table S9]
